# Supplementary material for: Unbiased subgenome evolution following a recent whole-genome duplication in pear (Pyrus bretschneideri Rehd.)
Source: Hortic Res. 2019 Mar 1;6:34. doi: 10.1038/s41438-018-0110-6 (PMC6395616; doi:10.1038/s41438-018-0110-6)
Supplement: Supplementary file 1 — Supplementary Table S1 [file 41438_2018_110_MOESM1_ESM.xlsx]

## Sheet: Sheet1
Supplementary Table S1. List of all RNA-Seq data from Pyrus bretschneideri Rehd. (Dangshansuli)
	Sample name	Definition	Replicate No.	SRA ID	Layout
1	S4_Fruit1	Fruit_Stage 4 (August 29, 2015)-ripe fruit	1	SRR8119900	PAIRED
	S4_Fruit2	Fruit_Stage 4 (August 29, 2015)-ripe fruit	2	SRR8119901	PAIRED
2	S4_Leaves1	Leave_Stage 4 (August 29, 2015)	1	SRR8119896	PAIRED
	S4_Leaves2	Leave_Stage 4 (August 29, 2015)	2	SRR8119897	PAIRED
3	Petal_1	full-bloom stage, 2017.03.30	1	SRR8119898	PAIRED
	Petal_2	full-bloom stage, 2017.03.30	2	SRR8119899	PAIRED
	Petal_3	full-bloom stage, 2017.03.30	3	SRR8119905	PAIRED
4	Sepal_1	full-bloom stage, 2017.03.30	1	SRR8119889	PAIRED
	Sepal_2	full-bloom stage, 2017.03.30	2	SRR8119902	PAIRED
	Sepal_3	full-bloom stage, 2017.03.30	3	SRR8119903	PAIRED
5	Ovary_1	full-bloom stage, 2017.03.30	1	SRR8119904	PAIRED
	Ovary_2	full-bloom stage, 2017.03.30	2	SRR8119891	PAIRED
	Ovary_3	full-bloom stage, 2017.03.30	3	SRR8119895	PAIRED
6	stem_1	spring, 2017.04	1	SRR8119890	PAIRED
	stem_2	spring, 2017.04	2	SRR8119892	PAIRED
	stem_3	spring, 2017.04	3	SRR8119907	PAIRED
7	bud_1	leave and flower buds, 2017.11	1	SRR8119893	PAIRED
	bud_2	leave and flower buds, 2017.11	2	SRR8119894	PAIRED
	bud_3	leave and flower buds, 2017.11	3	SRR8119906	PAIRED
