# Supplementary material for: Unbiased subgenome evolution following a recent whole-genome duplication in pear (Pyrus bretschneideri Rehd.)
Source: Hortic Res. 2019 Mar 1;6:34. doi: 10.1038/s41438-018-0110-6 (PMC6395616; doi:10.1038/s41438-018-0110-6)
Supplement: Supplementary file 3 — Supplementary Table S3 [file 41438_2018_110_MOESM3_ESM.xlsx]

## Sheet: Sheet1
Supplementary Table S3 Information on the two subgenomes identified in the pear genome.
chr	Gene Id	Subgenome1	Subgenome2
Ppe-Pp01	Prupe.1G011400		Pbr008100.1
Ppe-Pp01	Prupe.1G011500		Pbr008101.1
Ppe-Pp01	Prupe.1G011600		Pbr008102.1
Ppe-Pp01	Prupe.1G013600		Pbr011838.1
Ppe-Pp01	Prupe.1G013700		Pbr011839.1
Ppe-Pp01	Prupe.1G013800		Pbr011840.1
Ppe-Pp01	Prupe.1G013900		Pbr011841.1
Ppe-Pp01	Prupe.1G014100		Pbr011842.2
Ppe-Pp01	Prupe.1G014300		Pbr011843.1
Ppe-Pp01	Prupe.1G014400		Pbr011844.1
Ppe-Pp01	Prupe.1G014900	Pbr025826.1
Ppe-Pp01	Prupe.1G015100	Pbr025825.1
Ppe-Pp01	Prupe.1G015200		Pbr011847.1
Ppe-Pp01	Prupe.1G015300	Pbr025824.1
Ppe-Pp01	Prupe.1G015500	Pbr025822.1	Pbr011849.1
Ppe-Pp01	Prupe.1G015700	Pbr025820.1	Pbr011851.1
Ppe-Pp01	Prupe.1G015800	Pbr025819.1	Pbr011852.1
Ppe-Pp01	Prupe.1G015900	Pbr025817.1	Pbr011853.1
Ppe-Pp01	Prupe.1G016800	Pbr025809.1	Pbr011859.1
Ppe-Pp01	Prupe.1G017200	Pbr025807.1	Pbr011862.1
Ppe-Pp01	Prupe.1G017300	Pbr025806.1
Ppe-Pp01	Prupe.1G017400	Pbr025805.1	Pbr011863.1
Ppe-Pp01	Prupe.1G017600	Pbr025802.1
Ppe-Pp01	Prupe.1G018300	Pbr025797.2	Pbr014694.1
Ppe-Pp01	Prupe.1G018500	Pbr025796.1	Pbr014693.1
Ppe-Pp01	Prupe.1G019800	Pbr025786.1	Pbr014685.1
Ppe-Pp01	Prupe.1G020100	Pbr025782.1
Ppe-Pp01	Prupe.1G020900	Pbr036786.1	Pbr018844.1
Ppe-Pp01	Prupe.1G021300	Pbr036789.1	Pbr018849.1
Ppe-Pp01	Prupe.1G021500	Pbr036791.1
Ppe-Pp01	Prupe.1G021900	Pbr036796.1
Ppe-Pp01	Prupe.1G022400	Pbr036800.1	Pbr018855.1
Ppe-Pp01	Prupe.1G023100	Pbr014696.1
Ppe-Pp01	Prupe.1G023500	Pbr014697.1	Pbr018863.1
Ppe-Pp01	Prupe.1G023800	Pbr014701.1	Pbr018866.1
Ppe-Pp01	Prupe.1G024100	Pbr014703.1	Pbr018869.1
Ppe-Pp01	Prupe.1G024200	Pbr014704.2	Pbr018870.1
Ppe-Pp01	Prupe.1G025200	Pbr014706.1
Ppe-Pp01	Prupe.1G025500	Pbr014707.1
Ppe-Pp01	Prupe.1G025600	Pbr014708.1
Ppe-Pp01	Prupe.1G025700	Pbr014709.1
Ppe-Pp01	Prupe.1G025800	Pbr014710.1
Ppe-Pp01	Prupe.1G026400	Pbr014711.1
Ppe-Pp01	Prupe.1G026500	Pbr014712.1
Ppe-Pp01	Prupe.1G026800	Pbr014713.1
Ppe-Pp01	Prupe.1G026900	Pbr014714.1
Ppe-Pp01	Prupe.1G027000	Pbr014715.1
Ppe-Pp01	Prupe.1G027100	Pbr014716.1
Ppe-Pp01	Prupe.1G027200	Pbr014717.3
Ppe-Pp01	Prupe.1G030800		Pbr011776.1
Ppe-Pp01	Prupe.1G030900		Pbr011777.1
Ppe-Pp01	Prupe.1G031400		Pbr011782.3
Ppe-Pp01	Prupe.1G031500		Pbr011784.1
Ppe-Pp01	Prupe.1G038100		Pbr030544.1
Ppe-Pp01	Prupe.1G038500		Pbr030545.1
Ppe-Pp01	Prupe.1G038700		Pbr030548.1
Ppe-Pp01	Prupe.1G038800		Pbr030549.1
Ppe-Pp01	Prupe.1G038900		Pbr030550.2
Ppe-Pp01	Prupe.1G039300		Pbr030554.1
Ppe-Pp01	Prupe.1G040200	Pbr020669.1
Ppe-Pp01	Prupe.1G040600	Pbr020674.1
Ppe-Pp01	Prupe.1G040800	Pbr020677.1	Pbr033168.1
Ppe-Pp01	Prupe.1G041000	Pbr020680.1
Ppe-Pp01	Prupe.1G041100	Pbr020682.1	Pbr033166.1
Ppe-Pp01	Prupe.1G041200	Pbr020683.1	Pbr033165.1
Ppe-Pp01	Prupe.1G041600	Pbr020684.1	Pbr033160.1
Ppe-Pp01	Prupe.1G042100	Pbr020690.1	Pbr033157.1
Ppe-Pp01	Prupe.1G042200	Pbr020691.1	Pbr033156.1
Ppe-Pp01	Prupe.1G042300	Pbr020692.1	Pbr033155.1
Ppe-Pp01	Prupe.1G042500	Pbr020694.2	Pbr033151.1
Ppe-Pp01	Prupe.1G042800	Pbr020695.1	Pbr033148.1
Ppe-Pp01	Prupe.1G044700	Pbr020702.1	Pbr033143.1
Ppe-Pp01	Prupe.1G044800		Pbr033142.1
Ppe-Pp01	Prupe.1G045100		Pbr033139.1
Ppe-Pp01	Prupe.1G045300		Pbr033138.1
Ppe-Pp01	Prupe.1G045400		Pbr033137.1
Ppe-Pp01	Prupe.1G045700		Pbr033135.1
Ppe-Pp01	Prupe.1G048100		Pbr033118.1
Ppe-Pp01	Prupe.1G048700		Pbr033114.1
Ppe-Pp01	Prupe.1G048800		Pbr033113.1
Ppe-Pp01	Prupe.1G049100		Pbr033108.1
Ppe-Pp01	Prupe.1G049300		Pbr033105.2
Ppe-Pp01	Prupe.1G049400		Pbr033103.1
Ppe-Pp01	Prupe.1G049600	Pbr033469.1
Ppe-Pp01	Prupe.1G050100	Pbr033467.1
Ppe-Pp01	Prupe.1G050400		Pbr033097.1
Ppe-Pp01	Prupe.1G050600	Pbr033462.1	Pbr033096.1
Ppe-Pp01	Prupe.1G050700	Pbr033461.1	Pbr033093.1
Ppe-Pp01	Prupe.1G050800	Pbr033460.1	Pbr033092.1
Ppe-Pp01	Prupe.1G050900	Pbr033459.1	Pbr033091.1
Ppe-Pp01	Prupe.1G051000	Pbr033458.1	Pbr033090.1
Ppe-Pp01	Prupe.1G051100	Pbr033457.1
Ppe-Pp01	Prupe.1G051200	Pbr033456.2
Ppe-Pp01	Prupe.1G051600	Pbr033453.1
Ppe-Pp01	Prupe.1G051700	Pbr033452.1
Ppe-Pp01	Prupe.1G052400	Pbr033451.1
Ppe-Pp01	Prupe.1G052500	Pbr033449.1
Ppe-Pp01	Prupe.1G052600	Pbr033448.1
Ppe-Pp01	Prupe.1G053600	Pbr033444.2
Ppe-Pp01	Prupe.1G054100		Pbr006045.1
Ppe-Pp01	Prupe.1G054200		Pbr006043.1
Ppe-Pp01	Prupe.1G054300		Pbr006042.1
Ppe-Pp01	Prupe.1G054700		Pbr006041.1
Ppe-Pp01	Prupe.1G064100		Pbr011934.4
Ppe-Pp01	Prupe.1G064600		Pbr042698.1
Ppe-Pp01	Prupe.1G064700		Pbr042697.1
Ppe-Pp01	Prupe.1G064800		Pbr011933.1
Ppe-Pp01	Prupe.1G065000		Pbr011932.1
Ppe-Pp01	Prupe.1G065200		Pbr011930.1
Ppe-Pp01	Prupe.1G065300		Pbr011928.1
Ppe-Pp01	Prupe.1G065500		Pbr011926.1
Ppe-Pp01	Prupe.1G065600		Pbr011925.1
Ppe-Pp01	Prupe.1G065700		Pbr011924.1
Ppe-Pp01	Prupe.1G066500		Pbr011914.1
Ppe-Pp01	Prupe.1G067200	Pbr014731.1
Ppe-Pp01	Prupe.1G067400	Pbr014730.1
Ppe-Pp01	Prupe.1G067700	Pbr042727.1
Ppe-Pp01	Prupe.1G067800	Pbr014728.1
Ppe-Pp01	Prupe.1G067900	Pbr014727.1
Ppe-Pp01	Prupe.1G068200	Pbr014725.1
Ppe-Pp01	Prupe.1G068400	Pbr014724.1
Ppe-Pp01	Prupe.1G068600	Pbr014723.2
Ppe-Pp01	Prupe.1G068800	Pbr040208.1
Ppe-Pp01	Prupe.1G069300	Pbr040207.1	Pbr037661.1
Ppe-Pp01	Prupe.1G069400	Pbr040206.2	Pbr037659.2
Ppe-Pp01	Prupe.1G069500	Pbr040205.3	Pbr037658.1
Ppe-Pp01	Prupe.1G069700	Pbr040204.1	Pbr037657.1
Ppe-Pp01	Prupe.1G069800	Pbr040203.1
Ppe-Pp01	Prupe.1G069900	Pbr040202.1	Pbr037655.2
Ppe-Pp01	Prupe.1G070000	Pbr040201.1
Ppe-Pp01	Prupe.1G070600		Pbr037651.1
Ppe-Pp01	Prupe.1G070700		Pbr037650.1
Ppe-Pp01	Prupe.1G071000		Pbr037646.1
Ppe-Pp01	Prupe.1G071200		Pbr037645.3
Ppe-Pp01	Prupe.1G071300		Pbr037642.1
Ppe-Pp01	Prupe.1G074900		Pbr037615.1
Ppe-Pp01	Prupe.1G075100		Pbr037614.1
Ppe-Pp01	Prupe.1G075500		Pbr037612.1
Ppe-Pp01	Prupe.1G075800		Pbr037611.1
Ppe-Pp01	Prupe.1G076200		Pbr037609.1
Ppe-Pp01	Prupe.1G076300		Pbr037608.1
Ppe-Pp01	Prupe.1G076400		Pbr037607.1
Ppe-Pp01	Prupe.1G076600		Pbr037606.1
Ppe-Pp01	Prupe.1G076700		Pbr037604.1
Ppe-Pp01	Prupe.1G078700		Pbr038135.1
Ppe-Pp01	Prupe.1G079100	Pbr038794.1
Ppe-Pp01	Prupe.1G079200	Pbr038795.2
Ppe-Pp01	Prupe.1G079300	Pbr038796.1
Ppe-Pp01	Prupe.1G079400	Pbr038797.1
Ppe-Pp01	Prupe.1G079500	Pbr038798.1
Ppe-Pp01	Prupe.1G079600	Pbr038799.1
Ppe-Pp01	Prupe.1G090400		Pbr003201.1
Ppe-Pp01	Prupe.1G093900		Pbr023570.1
Ppe-Pp01	Prupe.1G094200		Pbr023571.1
Ppe-Pp01	Prupe.1G094300		Pbr023572.1
Ppe-Pp01	Prupe.1G094400		Pbr023573.1
Ppe-Pp01	Prupe.1G094900		Pbr023578.1
Ppe-Pp01	Prupe.1G095000		Pbr023579.1
Ppe-Pp01	Prupe.1G095200		Pbr023581.1
Ppe-Pp01	Prupe.1G095400		Pbr023582.1
Ppe-Pp01	Prupe.1G095600		Pbr023583.3
Ppe-Pp01	Prupe.1G095700		Pbr023584.1
Ppe-Pp01	Prupe.1G099400		Pbr037999.1
Ppe-Pp01	Prupe.1G099700		Pbr038000.2
Ppe-Pp01	Prupe.1G100000		Pbr038001.3
Ppe-Pp01	Prupe.1G100700		Pbr038006.1
Ppe-Pp01	Prupe.1G100800		Pbr038007.1
Ppe-Pp01	Prupe.1G101400		Pbr038008.1
Ppe-Pp01	Prupe.1G101500		Pbr038009.2
Ppe-Pp01	Prupe.1G101600		Pbr038010.1
Ppe-Pp01	Prupe.1G101800		Pbr038015.1
Ppe-Pp01	Prupe.1G102500		Pbr038016.1
Ppe-Pp01	Prupe.1G103100	Pbr018579.1
Ppe-Pp01	Prupe.1G103200	Pbr018577.1	Pbr037785.2
Ppe-Pp01	Prupe.1G103500	Pbr018576.1	Pbr037784.1
Ppe-Pp01	Prupe.1G103600	Pbr018575.1	Pbr037782.1
Ppe-Pp01	Prupe.1G103700	Pbr018574.1	Pbr037781.1
Ppe-Pp01	Prupe.1G104000	Pbr018560.2	Pbr037776.3
Ppe-Pp01	Prupe.1G104700	Pbr018562.1
Ppe-Pp01	Prupe.1G104800	Pbr018563.2	Pbr037775.1
Ppe-Pp01	Prupe.1G104900	Pbr018564.1
Ppe-Pp01	Prupe.1G105000	Pbr018565.1	Pbr037774.1
Ppe-Pp01	Prupe.1G105100	Pbr018566.1
Ppe-Pp01	Prupe.1G105200	Pbr018567.1	Pbr037773.1
Ppe-Pp01	Prupe.1G105300	Pbr018568.1	Pbr037772.1
Ppe-Pp01	Prupe.1G105400		Pbr037771.1
Ppe-Pp01	Prupe.1G105700	Pbr018559.1	Pbr037769.1
Ppe-Pp01	Prupe.1G105800	Pbr018558.1	Pbr037768.2
Ppe-Pp01	Prupe.1G105900	Pbr018557.1	Pbr037767.1
Ppe-Pp01	Prupe.1G106200	Pbr018556.1	Pbr037766.1
Ppe-Pp01	Prupe.1G106300	Pbr018555.1
Ppe-Pp01	Prupe.1G106700	Pbr018551.1	Pbr037760.1
Ppe-Pp01	Prupe.1G108200	Pbr014968.1
Ppe-Pp01	Prupe.1G108300	Pbr014969.1	Pbr037752.1
Ppe-Pp01	Prupe.1G108500	Pbr014971.1	Pbr037750.1
Ppe-Pp01	Prupe.1G108600	Pbr014972.1	Pbr037749.2
Ppe-Pp01	Prupe.1G108700	Pbr014973.1
Ppe-Pp01	Prupe.1G108800		Pbr003822.1
Ppe-Pp01	Prupe.1G108900		Pbr003821.1
Ppe-Pp01	Prupe.1G109000	Pbr014974.1	Pbr003820.1
Ppe-Pp01	Prupe.1G109100		Pbr003819.1
Ppe-Pp01	Prupe.1G109500	Pbr014975.1
Ppe-Pp01	Prupe.1G109600	Pbr014976.1	Pbr003818.1
Ppe-Pp01	Prupe.1G109700	Pbr014977.1	Pbr003817.1
Ppe-Pp01	Prupe.1G110200	Pbr014982.1
Ppe-Pp01	Prupe.1G110700	Pbr014985.1
Ppe-Pp01	Prupe.1G110900	Pbr014987.1
Ppe-Pp01	Prupe.1G111000	Pbr014988.1
Ppe-Pp01	Prupe.1G111100	Pbr014989.1
Ppe-Pp01	Prupe.1G111300	Pbr014990.1
Ppe-Pp01	Prupe.1G111400	Pbr014991.1
Ppe-Pp01	Prupe.1G111500	Pbr014992.1
Ppe-Pp01	Prupe.1G111800	Pbr014995.1
Ppe-Pp01	Prupe.1G116600	Pbr015033.1
Ppe-Pp01	Prupe.1G116900	Pbr015036.1
Ppe-Pp01	Prupe.1G117200	Pbr015038.1
Ppe-Pp01	Prupe.1G118400	Pbr011953.1
Ppe-Pp01	Prupe.1G118500	Pbr011954.1
Ppe-Pp01	Prupe.1G118800	Pbr011956.1
Ppe-Pp01	Prupe.1G119000	Pbr011958.2
Ppe-Pp01	Prupe.1G126400	Pbr011993.1
Ppe-Pp01	Prupe.1G126500	Pbr011994.1
Ppe-Pp01	Prupe.1G127200	Pbr042261.1
Ppe-Pp01	Prupe.1G128800		Pbr040347.1
Ppe-Pp01	Prupe.1G129300	Pbr012014.1	Pbr040336.1
Ppe-Pp01	Prupe.1G129500	Pbr012017.1	Pbr040334.1
Ppe-Pp01	Prupe.1G129600	Pbr012018.1	Pbr040333.1
Ppe-Pp01	Prupe.1G129700	Pbr012019.1
Ppe-Pp01	Prupe.1G129800	Pbr012020.2
Ppe-Pp01	Prupe.1G130000	Pbr012021.1
Ppe-Pp01	Prupe.1G130300	Pbr012024.1
Ppe-Pp01	Prupe.1G130400	Pbr012025.1
Ppe-Pp01	Prupe.1G136600	Pbr014860.1
Ppe-Pp01	Prupe.1G136700	Pbr014859.1
Ppe-Pp01	Prupe.1G136900	Pbr014857.1
Ppe-Pp01	Prupe.1G137400	Pbr014853.2
Ppe-Pp01	Prupe.1G137500	Pbr014852.1
Ppe-Pp01	Prupe.1G137600	Pbr014851.1
Ppe-Pp01	Prupe.1G137700	Pbr014848.1
Ppe-Pp01	Prupe.1G137800	Pbr014847.1
Ppe-Pp01	Prupe.1G138200	Pbr014844.1
Ppe-Pp01	Prupe.1G138300	Pbr014843.1
Ppe-Pp01	Prupe.1G138500	Pbr014841.1
Ppe-Pp01	Prupe.1G138800	Pbr014839.1	Pbr011231.1
Ppe-Pp01	Prupe.1G138900	Pbr014837.1
Ppe-Pp01	Prupe.1G139100	Pbr014835.3	Pbr011228.1
Ppe-Pp01	Prupe.1G139200	Pbr014834.1
Ppe-Pp01	Prupe.1G139300		Pbr011227.2
Ppe-Pp01	Prupe.1G139600	Pbr014831.1	Pbr011224.1
Ppe-Pp01	Prupe.1G139700		Pbr011223.1
Ppe-Pp01	Prupe.1G139900	Pbr014830.1	Pbr011222.1
Ppe-Pp01	Prupe.1G140000	Pbr014829.1	Pbr011221.1
Ppe-Pp01	Prupe.1G140100	Pbr014828.1
Ppe-Pp01	Prupe.1G140200	Pbr014826.1	Pbr011220.1
Ppe-Pp01	Prupe.1G140300		Pbr011219.1
Ppe-Pp01	Prupe.1G140600	Pbr014822.1	Pbr011216.1
Ppe-Pp01	Prupe.1G140700	Pbr014821.1	Pbr011215.1
Ppe-Pp01	Prupe.1G140800	Pbr014820.1	Pbr011214.1
Ppe-Pp01	Prupe.1G141100	Pbr014817.2	Pbr011211.1
Ppe-Pp01	Prupe.1G141500		Pbr011207.1
Ppe-Pp01	Prupe.1G141800	Pbr014813.1	Pbr011203.1
Ppe-Pp01	Prupe.1G142000	Pbr014809.1	Pbr011202.1
Ppe-Pp01	Prupe.1G142100	Pbr014808.1
Ppe-Pp01	Prupe.1G142400	Pbr014807.1	Pbr011201.1
Ppe-Pp01	Prupe.1G143000	Pbr014800.1	Pbr011194.1
Ppe-Pp01	Prupe.1G143100	Pbr014799.1	Pbr011193.1
Ppe-Pp01	Prupe.1G143200	Pbr014798.1	Pbr011192.1
Ppe-Pp01	Prupe.1G143600	Pbr014795.1
Ppe-Pp01	Prupe.1G143800	Pbr014794.1
Ppe-Pp01	Prupe.1G143900	Pbr014793.1	Pbr011189.1
Ppe-Pp01	Prupe.1G144100	Pbr014792.1	Pbr011188.1
Ppe-Pp01	Prupe.1G144200		Pbr011187.1
Ppe-Pp01	Prupe.1G144300		Pbr011186.1
Ppe-Pp01	Prupe.1G144400		Pbr011185.2
Ppe-Pp01	Prupe.1G144800	Pbr014788.1
Ppe-Pp01	Prupe.1G145000	Pbr014787.1
Ppe-Pp01	Prupe.1G145200	Pbr014786.1	Pbr011182.1
Ppe-Pp01	Prupe.1G145500	Pbr014783.2	Pbr011179.2
Ppe-Pp01	Prupe.1G145600		Pbr011178.1
Ppe-Pp01	Prupe.1G145800	Pbr014782.1	Pbr011177.1
Ppe-Pp01	Prupe.1G146000	Pbr014778.1	Pbr011175.1
Ppe-Pp01	Prupe.1G146500	Pbr014775.2	Pbr011173.1
Ppe-Pp01	Prupe.1G146700	Pbr014771.1
Ppe-Pp01	Prupe.1G147200	Pbr014769.1
Ppe-Pp01	Prupe.1G147300	Pbr014764.1
Ppe-Pp01	Prupe.1G147400	Pbr014763.1	Pbr011163.1
Ppe-Pp01	Prupe.1G147500	Pbr014762.1	Pbr031084.2
Ppe-Pp01	Prupe.1G147600	Pbr014761.1	Pbr031083.1
Ppe-Pp01	Prupe.1G147800	Pbr014759.1	Pbr031081.1
Ppe-Pp01	Prupe.1G147900	Pbr014758.2	Pbr031080.1
Ppe-Pp01	Prupe.1G148000	Pbr014757.2	Pbr031079.1
Ppe-Pp01	Prupe.1G148200	Pbr014755.1	Pbr031077.1
Ppe-Pp01	Prupe.1G148400	Pbr014753.1
Ppe-Pp01	Prupe.1G148500	Pbr014751.1
Ppe-Pp01	Prupe.1G148600	Pbr014750.1
Ppe-Pp01	Prupe.1G148700	Pbr014749.1
Ppe-Pp01	Prupe.1G148800	Pbr014746.1	Pbr031076.1
Ppe-Pp01	Prupe.1G148900	Pbr014745.1	Pbr031075.1
Ppe-Pp01	Prupe.1G149000	Pbr014744.1	Pbr031074.1
Ppe-Pp01	Prupe.1G149300	Pbr014741.1	Pbr031072.1
Ppe-Pp01	Prupe.1G149500	Pbr014740.1	Pbr031070.1
Ppe-Pp01	Prupe.1G149900	Pbr014735.1
Ppe-Pp01	Prupe.1G150200		Pbr011869.1
Ppe-Pp01	Prupe.1G150800	Pbr017364.1
Ppe-Pp01	Prupe.1G152400	Pbr003580.1
Ppe-Pp01	Prupe.1G152500	Pbr003581.1	Pbr029115.1
Ppe-Pp01	Prupe.1G152800		Pbr029114.2
Ppe-Pp01	Prupe.1G152900	Pbr003582.1
Ppe-Pp01	Prupe.1G153200	Pbr003584.1	Pbr029110.1
Ppe-Pp01	Prupe.1G153300	Pbr003585.1	Pbr029109.1
Ppe-Pp01	Prupe.1G153400	Pbr003587.1	Pbr029107.1
Ppe-Pp01	Prupe.1G153500	Pbr003588.1	Pbr029106.1
Ppe-Pp01	Prupe.1G153600	Pbr003591.1	Pbr029105.1
Ppe-Pp01	Prupe.1G153700	Pbr003592.1	Pbr029104.2
Ppe-Pp01	Prupe.1G154000	Pbr003593.1	Pbr029103.1
Ppe-Pp01	Prupe.1G154100	Pbr003594.1	Pbr029102.1
Ppe-Pp01	Prupe.1G154200	Pbr003595.1	Pbr029101.2
Ppe-Pp01	Prupe.1G154300	Pbr003596.1	Pbr029100.1
Ppe-Pp01	Prupe.1G154400	Pbr003597.1	Pbr029099.1
Ppe-Pp01	Prupe.1G154500	Pbr003598.2	Pbr029098.2
Ppe-Pp01	Prupe.1G154600	Pbr003599.1	Pbr029097.1
Ppe-Pp01	Prupe.1G154700	Pbr003600.1	Pbr029096.1
Ppe-Pp01	Prupe.1G154800	Pbr003601.1	Pbr029094.1
Ppe-Pp01	Prupe.1G155300	Pbr003603.2	Pbr029085.1
Ppe-Pp01	Prupe.1G155400	Pbr003604.1	Pbr029084.1
Ppe-Pp01	Prupe.1G155500	Pbr003605.1	Pbr029083.1
Ppe-Pp01	Prupe.1G155600	Pbr003606.1	Pbr029077.1
Ppe-Pp01	Prupe.1G155700	Pbr003608.1	Pbr008087.1
Ppe-Pp01	Prupe.1G155800	Pbr003609.1
Ppe-Pp01	Prupe.1G156000	Pbr003610.1	Pbr008090.1
Ppe-Pp01	Prupe.1G156200	Pbr003611.1	Pbr008091.1
Ppe-Pp01	Prupe.1G156300		Pbr008092.1
Ppe-Pp01	Prupe.1G156400		Pbr008093.1
Ppe-Pp01	Prupe.1G208000	Pbr018584.1	Pbr037795.2
Ppe-Pp01	Prupe.1G208100	Pbr018585.1	Pbr037796.1
Ppe-Pp01	Prupe.1G208700	Pbr018589.1	Pbr037800.1
Ppe-Pp01	Prupe.1G208800	Pbr018590.1
Ppe-Pp01	Prupe.1G209000	Pbr018591.1	Pbr037801.2
Ppe-Pp01	Prupe.1G209100	Pbr018592.1	Pbr037802.1
Ppe-Pp01	Prupe.1G209200		Pbr037803.1
Ppe-Pp01	Prupe.1G209300	Pbr018593.2	Pbr037804.1
Ppe-Pp01	Prupe.1G209400	Pbr018594.1	Pbr037805.1
Ppe-Pp01	Prupe.1G209600	Pbr018597.2
Ppe-Pp01	Prupe.1G209700	Pbr018598.1	Pbr037806.2
Ppe-Pp01	Prupe.1G209800	Pbr018599.1	Pbr037807.1
Ppe-Pp01	Prupe.1G209900	Pbr018600.1	Pbr037808.1
Ppe-Pp01	Prupe.1G210000	Pbr018601.1
Ppe-Pp01	Prupe.1G210100	Pbr018602.1	Pbr037809.1
Ppe-Pp01	Prupe.1G210200	Pbr018603.1
Ppe-Pp01	Prupe.1G210500	Pbr018605.1	Pbr037811.2
Ppe-Pp01	Prupe.1G210600	Pbr018606.1	Pbr037812.2
Ppe-Pp01	Prupe.1G210700		Pbr037813.1
Ppe-Pp01	Prupe.1G210900	Pbr018608.1	Pbr037814.1
Ppe-Pp01	Prupe.1G211100	Pbr018610.1	Pbr037816.1
Ppe-Pp01	Prupe.1G211200	Pbr018611.1	Pbr037817.1
Ppe-Pp01	Prupe.1G211500	Pbr018613.1	Pbr037820.1
Ppe-Pp01	Prupe.1G211800	Pbr018616.1	Pbr037823.1
Ppe-Pp01	Prupe.1G212000	Pbr018617.1	Pbr037824.1
Ppe-Pp01	Prupe.1G212500	Pbr018623.1
Ppe-Pp01	Prupe.1G212700	Pbr018624.1	Pbr037828.1
Ppe-Pp01	Prupe.1G212900	Pbr018626.1	Pbr037830.1
Ppe-Pp01	Prupe.1G213200	Pbr018629.1	Pbr037834.1
Ppe-Pp01	Prupe.1G213300	Pbr018630.1	Pbr037835.1
Ppe-Pp01	Prupe.1G213600	Pbr018632.1	Pbr037836.2
Ppe-Pp01	Prupe.1G213900	Pbr018633.1	Pbr037837.1
Ppe-Pp01	Prupe.1G214000	Pbr018634.1	Pbr037838.1
Ppe-Pp01	Prupe.1G214100		Pbr037839.1
Ppe-Pp01	Prupe.1G214200	Pbr018635.1	Pbr037840.1
Ppe-Pp01	Prupe.1G214600	Pbr018639.1	Pbr037844.1
Ppe-Pp01	Prupe.1G214800	Pbr018640.1	Pbr037845.1
Ppe-Pp01	Prupe.1G215300	Pbr018643.1	Pbr037849.1
Ppe-Pp01	Prupe.1G216600	Pbr018342.1	Pbr037857.1
Ppe-Pp01	Prupe.1G216700	Pbr018343.1	Pbr037858.2
Ppe-Pp01	Prupe.1G216800	Pbr018344.1	Pbr037859.1
Ppe-Pp01	Prupe.1G217100	Pbr018350.1	Pbr037863.1
Ppe-Pp01	Prupe.1G217400	Pbr018353.1	Pbr037866.1
Ppe-Pp01	Prupe.1G217800	Pbr018357.1
Ppe-Pp01	Prupe.1G218100	Pbr018361.1	Pbr037870.1
Ppe-Pp01	Prupe.1G218200	Pbr018363.1
Ppe-Pp01	Prupe.1G218300	Pbr018364.1	Pbr037872.1
Ppe-Pp01	Prupe.1G218500	Pbr026959.2
Ppe-Pp01	Prupe.1G218700	Pbr026957.1
Ppe-Pp01	Prupe.1G219000	Pbr026956.1
Ppe-Pp01	Prupe.1G220600	Pbr026947.1
Ppe-Pp01	Prupe.1G220800	Pbr026945.1
Ppe-Pp01	Prupe.1G221700		Pbr015138.1
Ppe-Pp01	Prupe.1G221800	Pbr035634.1	Pbr015139.1
Ppe-Pp01	Prupe.1G221900	Pbr035635.1	Pbr015140.1
Ppe-Pp01	Prupe.1G222100	Pbr035637.1	Pbr015141.1
Ppe-Pp01	Prupe.1G222200	Pbr035638.1	Pbr015142.1
Ppe-Pp01	Prupe.1G222300		Pbr015143.1
Ppe-Pp01	Prupe.1G222600	Pbr035639.1	Pbr015146.1
Ppe-Pp01	Prupe.1G222900	Pbr035641.3
Ppe-Pp01	Prupe.1G223400	Pbr035642.1	Pbr015151.1
Ppe-Pp01	Prupe.1G223600	Pbr035643.1	Pbr015153.1
Ppe-Pp01	Prupe.1G223700	Pbr035644.2	Pbr015154.1
Ppe-Pp01	Prupe.1G224100	Pbr035645.1	Pbr015155.1
Ppe-Pp01	Prupe.1G224200	Pbr035646.1	Pbr015156.1
Ppe-Pp01	Prupe.1G224300	Pbr035647.1	Pbr015157.1
Ppe-Pp01	Prupe.1G224400	Pbr035648.1	Pbr015159.1
Ppe-Pp01	Prupe.1G224500	Pbr035649.1
Ppe-Pp01	Prupe.1G224600	Pbr035650.1	Pbr015160.2
Ppe-Pp01	Prupe.1G224900		Pbr015161.1
Ppe-Pp01	Prupe.1G225000		Pbr015162.2
Ppe-Pp01	Prupe.1G225100		Pbr015163.1
Ppe-Pp01	Prupe.1G225200		Pbr015165.1
Ppe-Pp01	Prupe.1G225300		Pbr015166.1
Ppe-Pp01	Prupe.1G225400		Pbr015167.1
Ppe-Pp01	Prupe.1G225700		Pbr015169.1
Ppe-Pp01	Prupe.1G225900		Pbr015172.1
Ppe-Pp01	Prupe.1G243900		Pbr036181.1
Ppe-Pp01	Prupe.1G244100		Pbr036180.1
Ppe-Pp01	Prupe.1G244400		Pbr036179.1
Ppe-Pp01	Prupe.1G244700		Pbr036176.1
Ppe-Pp01	Prupe.1G245500		Pbr036174.1
Ppe-Pp01	Prupe.1G245600		Pbr036173.1
Ppe-Pp01	Prupe.1G248900		Pbr036145.1
Ppe-Pp01	Prupe.1G253700	Pbr034881.1
Ppe-Pp01	Prupe.1G264200	Pbr039165.1
Ppe-Pp01	Prupe.1G264600	Pbr039160.2
Ppe-Pp01	Prupe.1G326000	Pbr030784.1	Pbr012060.1
Ppe-Pp01	Prupe.1G326200	Pbr030785.1	Pbr012061.2
Ppe-Pp01	Prupe.1G326400	Pbr030786.1	Pbr012062.1
Ppe-Pp01	Prupe.1G326600	Pbr030787.1	Pbr012063.1
Ppe-Pp01	Prupe.1G326800	Pbr030788.1	Pbr012064.1
Ppe-Pp01	Prupe.1G326900	Pbr030789.1	Pbr012065.1
Ppe-Pp01	Prupe.1G327200		Pbr012068.1
Ppe-Pp01	Prupe.1G327300	Pbr030795.1	Pbr012069.1
Ppe-Pp01	Prupe.1G327600		Pbr012071.1
Ppe-Pp01	Prupe.1G328100		Pbr012072.2
Ppe-Pp01	Prupe.1G328300		Pbr012080.1
Ppe-Pp01	Prupe.1G329200		Pbr012083.2
Ppe-Pp01	Prupe.1G335400		Pbr012139.1
Ppe-Pp01	Prupe.1G335700		Pbr012144.1
Ppe-Pp01	Prupe.1G335900		Pbr012145.1
Ppe-Pp01	Prupe.1G336000		Pbr012146.1
Ppe-Pp01	Prupe.1G336100		Pbr012147.1
Ppe-Pp01	Prupe.1G336200		Pbr012148.1
Ppe-Pp01	Prupe.1G336300		Pbr012149.1
Ppe-Pp01	Prupe.1G336400	Pbr010771.1	Pbr012151.3
Ppe-Pp01	Prupe.1G336500	Pbr010772.1	Pbr012152.1
Ppe-Pp01	Prupe.1G336600	Pbr010773.1	Pbr012153.1
Ppe-Pp01	Prupe.1G336700	Pbr010774.1	Pbr012154.1
Ppe-Pp01	Prupe.1G336800	Pbr010775.1	Pbr012155.1
Ppe-Pp01	Prupe.1G337000		Pbr012156.1
Ppe-Pp01	Prupe.1G346200		Pbr012236.1
Ppe-Pp01	Prupe.1G346400		Pbr012237.1
Ppe-Pp01	Prupe.1G346600		Pbr012238.1
Ppe-Pp01	Prupe.1G350800		Pbr012273.1
Ppe-Pp01	Prupe.1G350900		Pbr042701.1
Ppe-Pp01	Prupe.1G351000		Pbr012274.3
Ppe-Pp01	Prupe.1G351300		Pbr012275.1
Ppe-Pp01	Prupe.1G352000		Pbr012276.1
Ppe-Pp01	Prupe.1G352300		Pbr012279.1
Ppe-Pp01	Prupe.1G352400		Pbr012280.1
Ppe-Pp01	Prupe.1G352600		Pbr012281.1
Ppe-Pp01	Prupe.1G353700	Pbr005744.1
Ppe-Pp01	Prupe.1G354100	Pbr005745.1
Ppe-Pp01	Prupe.1G354500	Pbr005747.2
Ppe-Pp01	Prupe.1G354600	Pbr005748.1
Ppe-Pp01	Prupe.1G354700	Pbr005750.1
Ppe-Pp01	Prupe.1G354900	Pbr005752.2
Ppe-Pp01	Prupe.1G355000	Pbr005753.1
Ppe-Pp01	Prupe.1G355100	Pbr005754.1
Ppe-Pp01	Prupe.1G355200	Pbr005755.1
Ppe-Pp01	Prupe.1G355300	Pbr027700.1
Ppe-Pp01	Prupe.1G355400	Pbr005756.1
Ppe-Pp01	Prupe.1G355600	Pbr005758.2
Ppe-Pp01	Prupe.1G355700	Pbr005759.1
Ppe-Pp01	Prupe.1G355800	Pbr005760.1
Ppe-Pp01	Prupe.1G355900	Pbr005761.1
Ppe-Pp01	Prupe.1G357500	Pbr005773.1
Ppe-Pp01	Prupe.1G357800	Pbr005776.1
Ppe-Pp01	Prupe.1G357900	Pbr005778.1
Ppe-Pp01	Prupe.1G358300	Pbr005780.1
Ppe-Pp01	Prupe.1G358400	Pbr005781.2
Ppe-Pp01	Prupe.1G358500	Pbr005782.2
Ppe-Pp01	Prupe.1G358600	Pbr005783.2
Ppe-Pp01	Prupe.1G366900	Pbr005846.1
Ppe-Pp01	Prupe.1G367000	Pbr005847.1
Ppe-Pp01	Prupe.1G367500	Pbr005849.1
Ppe-Pp01	Prupe.1G367600	Pbr005850.1
Ppe-Pp01	Prupe.1G367700	Pbr005851.1
Ppe-Pp01	Prupe.1G368000	Pbr005853.1	Pbr028074.1
Ppe-Pp01	Prupe.1G368100		Pbr028075.1
Ppe-Pp01	Prupe.1G368300	Pbr005854.1	Pbr028076.1
Ppe-Pp01	Prupe.1G369000	Pbr005858.1
Ppe-Pp01	Prupe.1G369200	Pbr005859.1	Pbr028079.1
Ppe-Pp01	Prupe.1G369400	Pbr005862.1	Pbr028082.4
Ppe-Pp01	Prupe.1G369500	Pbr005864.1	Pbr028083.1
Ppe-Pp01	Prupe.1G369900	Pbr005870.1	Pbr028091.2
Ppe-Pp01	Prupe.1G370000	Pbr005871.1	Pbr028093.1
Ppe-Pp01	Prupe.1G370200	Pbr005873.1	Pbr028095.1
Ppe-Pp01	Prupe.1G370400	Pbr005876.1
Ppe-Pp01	Prupe.1G370600	Pbr005879.1	Pbr028099.1
Ppe-Pp01	Prupe.1G370700	Pbr042672.1	Pbr028100.1
Ppe-Pp01	Prupe.1G371000	Pbr005881.1
Ppe-Pp01	Prupe.1G371100	Pbr005884.1
Ppe-Pp01	Prupe.1G375600	Pbr005921.1	Pbr006111.1
Ppe-Pp01	Prupe.1G375700	Pbr005922.1	Pbr006112.1
Ppe-Pp01	Prupe.1G375900		Pbr006113.1
Ppe-Pp01	Prupe.1G376100	Pbr020147.1	Pbr006116.1
Ppe-Pp01	Prupe.1G376200	Pbr020146.2
Ppe-Pp01	Prupe.1G376500	Pbr020144.1	Pbr006125.1
Ppe-Pp01	Prupe.1G376700	Pbr020142.1	Pbr006127.1
Ppe-Pp01	Prupe.1G376800	Pbr020141.1	Pbr006128.1
Ppe-Pp01	Prupe.1G377200	Pbr005938.1	Pbr006131.1
Ppe-Pp01	Prupe.1G377400		Pbr006135.1
Ppe-Pp01	Prupe.1G377500	Pbr005940.1	Pbr006136.1
Ppe-Pp01	Prupe.1G377800	Pbr020133.1	Pbr006138.1
Ppe-Pp01	Prupe.1G377900		Pbr006139.1
Ppe-Pp01	Prupe.1G378500	Pbr020127.1	Pbr006144.1
Ppe-Pp01	Prupe.1G379000	Pbr020121.1	Pbr006149.1
Ppe-Pp01	Prupe.1G379100	Pbr020120.1	Pbr006150.1
Ppe-Pp01	Prupe.1G379200	Pbr020119.2	Pbr006151.1
Ppe-Pp01	Prupe.1G379300	Pbr020118.1	Pbr006152.1
Ppe-Pp01	Prupe.1G379600	Pbr020115.1	Pbr006155.1
Ppe-Pp01	Prupe.1G380300	Pbr020083.1
Ppe-Pp01	Prupe.1G380400	Pbr020084.1	Pbr006179.1
Ppe-Pp01	Prupe.1G380500	Pbr020085.1	Pbr006178.1
Ppe-Pp01	Prupe.1G380600	Pbr020086.2
Ppe-Pp01	Prupe.1G380700	Pbr020087.1	Pbr006177.1
Ppe-Pp01	Prupe.1G381300	Pbr020093.1	Pbr006172.1
Ppe-Pp01	Prupe.1G381400	Pbr020094.1	Pbr006171.1
Ppe-Pp01	Prupe.1G381500	Pbr020095.1	Pbr006170.1
Ppe-Pp01	Prupe.1G381600	Pbr020096.1	Pbr006169.1
Ppe-Pp01	Prupe.1G381700	Pbr020097.2	Pbr006168.1
Ppe-Pp01	Prupe.1G381800	Pbr020098.1	Pbr006167.1
Ppe-Pp01	Prupe.1G382100		Pbr006162.1
Ppe-Pp01	Prupe.1G382200	Pbr020104.1	Pbr006161.1
Ppe-Pp01	Prupe.1G382300	Pbr020103.1
Ppe-Pp01	Prupe.1G382400	Pbr020102.1	Pbr006158.1
Ppe-Pp01	Prupe.1G382600	Pbr020101.1	Pbr006159.1
Ppe-Pp01	Prupe.1G382700	Pbr020100.1
Ppe-Pp01	Prupe.1G382800		Pbr006181.1
Ppe-Pp01	Prupe.1G383200	Pbr020079.1
Ppe-Pp01	Prupe.1G383300	Pbr020078.1
Ppe-Pp01	Prupe.1G383600	Pbr020075.3	Pbr006186.1
Ppe-Pp01	Prupe.1G383700	Pbr020074.1	Pbr006187.1
Ppe-Pp01	Prupe.1G383800	Pbr020073.1	Pbr006188.1
Ppe-Pp01	Prupe.1G384600		Pbr006194.1
Ppe-Pp01	Prupe.1G384700	Pbr020067.1	Pbr006195.1
Ppe-Pp01	Prupe.1G384800	Pbr020066.1	Pbr006196.2
Ppe-Pp01	Prupe.1G384900	Pbr020065.1	Pbr006197.1
Ppe-Pp01	Prupe.1G385700	Pbr020063.1
Ppe-Pp01	Prupe.1G385900	Pbr020061.1	Pbr006201.1
Ppe-Pp01	Prupe.1G386100	Pbr020060.1
Ppe-Pp01	Prupe.1G386300	Pbr020059.1
Ppe-Pp01	Prupe.1G386500	Pbr020057.1	Pbr006208.1
Ppe-Pp01	Prupe.1G386700		Pbr006210.1
Ppe-Pp01	Prupe.1G386800	Pbr020054.1
Ppe-Pp01	Prupe.1G387300		Pbr006214.1
Ppe-Pp01	Prupe.1G387700	Pbr020048.1
Ppe-Pp01	Prupe.1G387800	Pbr020045.1	Pbr006215.1
Ppe-Pp01	Prupe.1G387900	Pbr020044.1	Pbr006216.1
Ppe-Pp01	Prupe.1G388000	Pbr020043.1	Pbr006217.1
Ppe-Pp01	Prupe.1G388700	Pbr020038.1	Pbr006224.2
Ppe-Pp01	Prupe.1G388900	Pbr020035.1	Pbr006225.5
Ppe-Pp01	Prupe.1G389400	Pbr020032.1
Ppe-Pp01	Prupe.1G389600	Pbr020030.1
Ppe-Pp01	Prupe.1G390300	Pbr020027.1
Ppe-Pp01	Prupe.1G391800	Pbr020014.1
Ppe-Pp01	Prupe.1G391900	Pbr020013.1
Ppe-Pp01	Prupe.1G392100	Pbr020012.2
Ppe-Pp01	Prupe.1G392300	Pbr020008.1
Ppe-Pp01	Prupe.1G392500	Pbr020006.1
Ppe-Pp01	Prupe.1G392800	Pbr020003.1
Ppe-Pp01	Prupe.1G392900	Pbr020002.1	Pbr019032.1
Ppe-Pp01	Prupe.1G393000	Pbr020001.1
Ppe-Pp01	Prupe.1G393200	Pbr019999.1	Pbr019025.2
Ppe-Pp01	Prupe.1G393400	Pbr019996.1	Pbr019022.1
Ppe-Pp01	Prupe.1G393500	Pbr019995.1	Pbr019020.1
Ppe-Pp01	Prupe.1G393600	Pbr019994.1	Pbr019019.1
Ppe-Pp01	Prupe.1G393700	Pbr019993.1
Ppe-Pp01	Prupe.1G393800	Pbr019992.1	Pbr019018.1
Ppe-Pp01	Prupe.1G394000	Pbr019990.1
Ppe-Pp01	Prupe.1G394200	Pbr019988.2	Pbr036516.1
Ppe-Pp01	Prupe.1G394300	Pbr019987.1	Pbr036517.1
Ppe-Pp01	Prupe.1G394800	Pbr019984.2	Pbr036521.1
Ppe-Pp01	Prupe.1G395000	Pbr019983.1
Ppe-Pp01	Prupe.1G395100	Pbr019982.1	Pbr036522.1
Ppe-Pp01	Prupe.1G395200	Pbr019981.1	Pbr036523.1
Ppe-Pp01	Prupe.1G395300		Pbr036524.1
Ppe-Pp01	Prupe.1G395600	Pbr019980.1	Pbr036527.1
Ppe-Pp01	Prupe.1G396000	Pbr019977.1	Pbr036537.1
Ppe-Pp01	Prupe.1G396100	Pbr019976.1	Pbr036538.1
Ppe-Pp01	Prupe.1G396200	Pbr019975.1	Pbr036539.1
Ppe-Pp01	Prupe.1G396300	Pbr019974.2
Ppe-Pp01	Prupe.1G396400	Pbr019973.1
Ppe-Pp01	Prupe.1G396500	Pbr019972.1	Pbr036540.1
Ppe-Pp01	Prupe.1G396600	Pbr019971.1
Ppe-Pp01	Prupe.1G396700	Pbr019970.1	Pbr036542.1
Ppe-Pp01	Prupe.1G396800	Pbr019969.1	Pbr036543.1
Ppe-Pp01	Prupe.1G397300	Pbr019966.1	Pbr036548.1
Ppe-Pp01	Prupe.1G397500	Pbr019965.1
Ppe-Pp01	Prupe.1G398300	Pbr019960.1	Pbr036467.1
Ppe-Pp01	Prupe.1G398500	Pbr019959.2	Pbr036466.1
Ppe-Pp01	Prupe.1G398600	Pbr019958.2	Pbr036465.1
Ppe-Pp01	Prupe.1G398700	Pbr019957.1	Pbr036464.1
Ppe-Pp01	Prupe.1G398900	Pbr019956.1	Pbr036463.1
Ppe-Pp01	Prupe.1G399200	Pbr019955.1	Pbr036462.1
Ppe-Pp01	Prupe.1G399300	Pbr019951.1	Pbr036461.1
Ppe-Pp01	Prupe.1G400500		Pbr036453.1
Ppe-Pp01	Prupe.1G400800	Pbr019944.1
Ppe-Pp01	Prupe.1G400900	Pbr019943.1	Pbr036449.1
Ppe-Pp01	Prupe.1G401100	Pbr019941.1	Pbr036447.1
Ppe-Pp01	Prupe.1G401200	Pbr019940.1	Pbr036445.1
Ppe-Pp01	Prupe.1G401300	Pbr019939.1	Pbr036444.1
Ppe-Pp01	Prupe.1G401400	Pbr019938.1	Pbr036443.1
Ppe-Pp01	Prupe.1G401500	Pbr019936.1	Pbr036442.1
Ppe-Pp01	Prupe.1G401700		Pbr036441.1
Ppe-Pp01	Prupe.1G401800	Pbr019930.1	Pbr036440.1
Ppe-Pp01	Prupe.1G401900	Pbr019929.1	Pbr036439.1
Ppe-Pp01	Prupe.1G402100	Pbr019928.1	Pbr036438.1
Ppe-Pp01	Prupe.1G402200	Pbr019927.1	Pbr036437.1
Ppe-Pp01	Prupe.1G402400	Pbr019926.1	Pbr036432.1
Ppe-Pp01	Prupe.1G402500	Pbr019925.1	Pbr029285.1
Ppe-Pp01	Prupe.1G402700	Pbr019921.1	Pbr029286.1
Ppe-Pp01	Prupe.1G403000	Pbr019920.1
Ppe-Pp01	Prupe.1G403100	Pbr019919.1	Pbr029287.1
Ppe-Pp01	Prupe.1G403200	Pbr019918.1	Pbr029288.1
Ppe-Pp01	Prupe.1G403400	Pbr042756.1	Pbr029289.1
Ppe-Pp01	Prupe.1G403500		Pbr029291.2
Ppe-Pp01	Prupe.1G403600	Pbr019916.1	Pbr029292.1
Ppe-Pp01	Prupe.1G403700	Pbr019915.1
Ppe-Pp01	Prupe.1G403800	Pbr019914.1	Pbr024967.2
Ppe-Pp01	Prupe.1G404100	Pbr019911.1	Pbr024970.1
Ppe-Pp01	Prupe.1G404200	Pbr019910.1	Pbr024971.1
Ppe-Pp01	Prupe.1G404300	Pbr019909.1	Pbr024972.1
Ppe-Pp01	Prupe.1G405000	Pbr019905.1	Pbr024973.1
Ppe-Pp01	Prupe.1G405100	Pbr019903.1	Pbr024975.1
Ppe-Pp01	Prupe.1G405600	Pbr019899.1
Ppe-Pp01	Prupe.1G405700	Pbr019898.1	Pbr024980.1
Ppe-Pp01	Prupe.1G406200	Pbr019894.1	Pbr024985.1
Ppe-Pp01	Prupe.1G407000	Pbr019885.1	Pbr024994.1
Ppe-Pp01	Prupe.1G407400	Pbr019884.1	Pbr025001.1
Ppe-Pp01	Prupe.1G407700	Pbr019881.1
Ppe-Pp01	Prupe.1G407800		Pbr025004.1
Ppe-Pp01	Prupe.1G408300	Pbr019874.1	Pbr025012.2
Ppe-Pp01	Prupe.1G408500	Pbr019872.1	Pbr025014.1
Ppe-Pp01	Prupe.1G408800		Pbr025016.1
Ppe-Pp01	Prupe.1G408900	Pbr019870.1	Pbr025017.1
Ppe-Pp01	Prupe.1G409100	Pbr019868.1	Pbr025020.1
Ppe-Pp01	Prupe.1G409300	Pbr019866.2	Pbr025024.1
Ppe-Pp01	Prupe.1G409400	Pbr019865.1	Pbr025025.1
Ppe-Pp01	Prupe.1G409500	Pbr019864.1	Pbr025026.1
Ppe-Pp01	Prupe.1G410400	Pbr019856.1
Ppe-Pp01	Prupe.1G410600	Pbr019854.1
Ppe-Pp01	Prupe.1G410800	Pbr042755.1
Ppe-Pp01	Prupe.1G412100	Pbr019837.1
Ppe-Pp01	Prupe.1G412200	Pbr019832.1
Ppe-Pp01	Prupe.1G412400	Pbr019831.1
Ppe-Pp01	Prupe.1G412500	Pbr019830.1
Ppe-Pp01	Prupe.1G412900		Pbr036418.1
Ppe-Pp01	Prupe.1G413100		Pbr036419.1
Ppe-Pp01	Prupe.1G413500	Pbr019827.1	Pbr036422.1
Ppe-Pp01	Prupe.1G413700	Pbr019826.1	Pbr036423.1
Ppe-Pp01	Prupe.1G414000	Pbr019823.1	Pbr036425.1
Ppe-Pp01	Prupe.1G414200	Pbr019821.1	Pbr036427.1
Ppe-Pp01	Prupe.1G414400	Pbr019820.1	Pbr036429.1
Ppe-Pp01	Prupe.1G414500		Pbr036430.1
Ppe-Pp01	Prupe.1G414600	Pbr019819.2	Pbr042890.1
Ppe-Pp01	Prupe.1G414700		Pbr029283.1
Ppe-Pp01	Prupe.1G414800		Pbr029280.1
Ppe-Pp01	Prupe.1G414900	Pbr019818.1
Ppe-Pp01	Prupe.1G415000	Pbr019817.1	Pbr029279.1
Ppe-Pp01	Prupe.1G415100	Pbr019816.2	Pbr029277.1
Ppe-Pp01	Prupe.1G415300		Pbr029276.1
Ppe-Pp01	Prupe.1G415400	Pbr019815.1	Pbr029275.1
Ppe-Pp01	Prupe.1G416000	Pbr019812.1	Pbr029267.1
Ppe-Pp01	Prupe.1G416100	Pbr019811.1	Pbr029264.1
Ppe-Pp01	Prupe.1G416200	Pbr019810.1	Pbr029263.1
Ppe-Pp01	Prupe.1G416400	Pbr019808.1	Pbr029261.1
Ppe-Pp01	Prupe.1G416600	Pbr019806.1	Pbr029257.1
Ppe-Pp01	Prupe.1G416700	Pbr019805.1	Pbr029256.1
Ppe-Pp01	Prupe.1G416800	Pbr019804.1	Pbr029255.1
Ppe-Pp01	Prupe.1G417100		Pbr029252.1
Ppe-Pp01	Prupe.1G417200	Pbr019802.1	Pbr029251.1
Ppe-Pp01	Prupe.1G417400	Pbr019801.1	Pbr029249.1
Ppe-Pp01	Prupe.1G417700	Pbr019799.2	Pbr029247.1
Ppe-Pp01	Prupe.1G417900	Pbr019795.1
Ppe-Pp01	Prupe.1G418000	Pbr019794.2
Ppe-Pp01	Prupe.1G418200	Pbr019792.1
Ppe-Pp01	Prupe.1G418300	Pbr019791.1
Ppe-Pp01	Prupe.1G422100	Pbr019760.1
Ppe-Pp01	Prupe.1G422200	Pbr019759.1
Ppe-Pp01	Prupe.1G422300	Pbr019758.1
Ppe-Pp01	Prupe.1G422400	Pbr019757.1
Ppe-Pp01	Prupe.1G422600	Pbr019754.3
Ppe-Pp01	Prupe.1G422700	Pbr019753.1
Ppe-Pp01	Prupe.1G422800	Pbr019752.1
Ppe-Pp01	Prupe.1G422900	Pbr019750.1	Pbr021962.1
Ppe-Pp01	Prupe.1G423000	Pbr019749.1	Pbr021963.1
Ppe-Pp01	Prupe.1G423300	Pbr019746.1	Pbr021967.1
Ppe-Pp01	Prupe.1G423700	Pbr019742.1	Pbr021973.1
Ppe-Pp01	Prupe.1G424700	Pbr019735.1	Pbr021983.1
Ppe-Pp01	Prupe.1G424800	Pbr019734.1
Ppe-Pp01	Prupe.1G424900	Pbr019733.1
Ppe-Pp01	Prupe.1G425200	Pbr019730.1	Pbr021985.1
Ppe-Pp01	Prupe.1G425800	Pbr019726.1	Pbr021990.1
Ppe-Pp01	Prupe.1G425900	Pbr019724.1	Pbr021991.3
Ppe-Pp01	Prupe.1G426000		Pbr021992.1
Ppe-Pp01	Prupe.1G426600	Pbr019714.1	Pbr021999.1
Ppe-Pp01	Prupe.1G426900	Pbr019711.1	Pbr022005.1
Ppe-Pp01	Prupe.1G427600		Pbr022012.1
Ppe-Pp01	Prupe.1G428800	Pbr019698.1
Ppe-Pp01	Prupe.1G429000	Pbr019696.1	Pbr022018.1
Ppe-Pp01	Prupe.1G429300	Pbr019693.1	Pbr022022.1
Ppe-Pp01	Prupe.1G430400	Pbr019684.1	Pbr022030.2
Ppe-Pp01	Prupe.1G430600	Pbr042751.1	Pbr022032.1
Ppe-Pp01	Prupe.1G430800	Pbr042750.1	Pbr022036.1
Ppe-Pp01	Prupe.1G430900	Pbr019681.1	Pbr022037.1
Ppe-Pp01	Prupe.1G431200	Pbr019676.1
Ppe-Pp01	Prupe.1G439200	Pbr008724.1
Ppe-Pp01	Prupe.1G439400	Pbr008726.1
Ppe-Pp01	Prupe.1G439500	Pbr008727.1
Ppe-Pp01	Prupe.1G440200	Pbr008734.1	Pbr012336.1
Ppe-Pp01	Prupe.1G440300		Pbr012333.1
Ppe-Pp01	Prupe.1G440500	Pbr008735.1	Pbr012330.1
Ppe-Pp01	Prupe.1G440700	Pbr008739.1	Pbr012324.1
Ppe-Pp01	Prupe.1G440800	Pbr008740.1	Pbr012323.1
Ppe-Pp01	Prupe.1G440900	Pbr008743.1	Pbr012322.1
Ppe-Pp01	Prupe.1G441200	Pbr008744.1	Pbr012321.1
Ppe-Pp01	Prupe.1G441300	Pbr008745.1	Pbr012315.1
Ppe-Pp01	Prupe.1G441600	Pbr008747.1	Pbr012311.1
Ppe-Pp01	Prupe.1G441700	Pbr008748.1	Pbr012310.1
Ppe-Pp01	Prupe.1G441800	Pbr008749.1	Pbr012309.1
Ppe-Pp01	Prupe.1G441900	Pbr008750.1	Pbr012308.1
Ppe-Pp01	Prupe.1G442100	Pbr008751.1	Pbr012307.1
Ppe-Pp01	Prupe.1G442200	Pbr008752.1
Ppe-Pp01	Prupe.1G442600	Pbr008754.1	Pbr012300.1
Ppe-Pp01	Prupe.1G442700	Pbr008755.1	Pbr012299.1
Ppe-Pp01	Prupe.1G442900	Pbr008756.1	Pbr012298.1
Ppe-Pp01	Prupe.1G443100	Pbr008758.1	Pbr012295.1
Ppe-Pp01	Prupe.1G443200	Pbr008759.1	Pbr012294.1
Ppe-Pp01	Prupe.1G443400		Pbr012292.1
Ppe-Pp01	Prupe.1G443500		Pbr012291.1
Ppe-Pp01	Prupe.1G443600		Pbr012290.1
Ppe-Pp01	Prupe.1G444000	Pbr008761.1
Ppe-Pp01	Prupe.1G444400	Pbr008764.1
Ppe-Pp01	Prupe.1G444600	Pbr008765.1
Ppe-Pp01	Prupe.1G447700	Pbr008791.1
Ppe-Pp01	Prupe.1G448200	Pbr008793.1
Ppe-Pp01	Prupe.1G448400	Pbr008794.1
Ppe-Pp01	Prupe.1G448700	Pbr008797.1
Ppe-Pp01	Prupe.1G449500	Pbr008801.1	Pbr040372.1
Ppe-Pp01	Prupe.1G450300	Pbr008813.1	Pbr040374.1
Ppe-Pp01	Prupe.1G450400	Pbr008814.1
Ppe-Pp01	Prupe.1G450500		Pbr040375.1
Ppe-Pp01	Prupe.1G450600	Pbr008815.1	Pbr040376.1
Ppe-Pp01	Prupe.1G450700	Pbr009219.1
Ppe-Pp01	Prupe.1G450800	Pbr009220.1	Pbr040377.1
Ppe-Pp01	Prupe.1G450900	Pbr009221.1	Pbr040383.1
Ppe-Pp01	Prupe.1G451000	Pbr009223.1	Pbr040384.1
Ppe-Pp01	Prupe.1G451200	Pbr009224.1
Ppe-Pp01	Prupe.1G451300	Pbr009225.1
Ppe-Pp01	Prupe.1G453900	Pbr029484.1	Pbr038749.1
Ppe-Pp01	Prupe.1G454000	Pbr009245.1	Pbr038747.1
Ppe-Pp01	Prupe.1G454100	Pbr009246.1	Pbr038746.1
Ppe-Pp01	Prupe.1G454400	Pbr009249.1
Ppe-Pp01	Prupe.1G454500	Pbr009250.1	Pbr038743.1
Ppe-Pp01	Prupe.1G454600	Pbr009251.1
Ppe-Pp01	Prupe.1G454700	Pbr009252.1	Pbr038741.1
Ppe-Pp01	Prupe.1G454800	Pbr009253.1	Pbr038740.1
Ppe-Pp01	Prupe.1G454900	Pbr009254.1	Pbr038739.1
Ppe-Pp01	Prupe.1G455100	Pbr009258.1	Pbr018744.1
Ppe-Pp01	Prupe.1G455200	Pbr009261.1	Pbr018745.1
Ppe-Pp01	Prupe.1G455400	Pbr009263.3	Pbr018748.1
Ppe-Pp01	Prupe.1G455600	Pbr009264.1	Pbr018754.1
Ppe-Pp01	Prupe.1G455800	Pbr009266.1	Pbr018756.1
Ppe-Pp01	Prupe.1G455900	Pbr009267.1	Pbr018757.1
Ppe-Pp01	Prupe.1G456000	Pbr009268.1	Pbr018758.1
Ppe-Pp01	Prupe.1G456100		Pbr018759.2
Ppe-Pp01	Prupe.1G456200		Pbr018760.1
Ppe-Pp01	Prupe.1G456300	Pbr009275.1	Pbr018761.1
Ppe-Pp01	Prupe.1G456500	Pbr009276.1	Pbr018763.1
Ppe-Pp01	Prupe.1G456600	Pbr009277.2	Pbr018764.1
Ppe-Pp01	Prupe.1G456800	Pbr009278.1
Ppe-Pp01	Prupe.1G456900	Pbr009279.1
Ppe-Pp01	Prupe.1G457000	Pbr009280.1
Ppe-Pp01	Prupe.1G459500	Pbr009298.1	Pbr002328.2
Ppe-Pp01	Prupe.1G459600	Pbr009299.1
Ppe-Pp01	Prupe.1G459700	Pbr009300.1	Pbr002329.1
Ppe-Pp01	Prupe.1G459800		Pbr002330.1
Ppe-Pp01	Prupe.1G459900	Pbr009301.1
Ppe-Pp01	Prupe.1G460100	Pbr009303.1	Pbr002332.1
Ppe-Pp01	Prupe.1G460200	Pbr009304.1	Pbr002333.1
Ppe-Pp01	Prupe.1G460300	Pbr009305.1	Pbr002334.1
Ppe-Pp01	Prupe.1G460800	Pbr009309.3	Pbr029769.1
Ppe-Pp01	Prupe.1G460900	Pbr002669.1	Pbr029770.1
Ppe-Pp01	Prupe.1G461000	Pbr009311.1	Pbr029774.1
Ppe-Pp01	Prupe.1G461100	Pbr009312.1	Pbr029775.1
Ppe-Pp01	Prupe.1G461200	Pbr009313.1	Pbr029776.2
Ppe-Pp01	Prupe.1G461400	Pbr002664.1	Pbr029777.1
Ppe-Pp01	Prupe.1G461600	Pbr002663.1	Pbr029778.1
Ppe-Pp01	Prupe.1G462100	Pbr002657.1
Ppe-Pp01	Prupe.1G462200	Pbr002656.1
Ppe-Pp01	Prupe.1G462400	Pbr002655.4	Pbr021258.1
Ppe-Pp01	Prupe.1G462700	Pbr002653.1	Pbr021256.1
Ppe-Pp01	Prupe.1G462800	Pbr002652.1	Pbr021254.1
Ppe-Pp01	Prupe.1G463000	Pbr002650.1	Pbr021252.1
Ppe-Pp01	Prupe.1G463100		Pbr021251.1
Ppe-Pp01	Prupe.1G463200	Pbr002649.1	Pbr021250.1
Ppe-Pp01	Prupe.1G463300	Pbr002648.2	Pbr029788.1
Ppe-Pp01	Prupe.1G463500	Pbr002646.1	Pbr029784.1
Ppe-Pp01	Prupe.1G463600		Pbr029783.2
Ppe-Pp01	Prupe.1G463700		Pbr029782.1
Ppe-Pp01	Prupe.1G463800		Pbr021265.1
Ppe-Pp01	Prupe.1G463900		Pbr021266.1
Ppe-Pp01	Prupe.1G464000		Pbr029781.1
Ppe-Pp01	Prupe.1G464100		Pbr029790.1
Ppe-Pp01	Prupe.1G464600		Pbr021268.1
Ppe-Pp01	Prupe.1G464700		Pbr021269.1
Ppe-Pp01	Prupe.1G464800		Pbr021270.1
Ppe-Pp01	Prupe.1G464900		Pbr021271.1
Ppe-Pp01	Prupe.1G465000		Pbr021272.1
Ppe-Pp01	Prupe.1G465500		Pbr021273.1
Ppe-Pp01	Prupe.1G466000	Pbr021127.1	Pbr021274.1
Ppe-Pp01	Prupe.1G466100	Pbr021126.1	Pbr021275.1
Ppe-Pp01	Prupe.1G466400	Pbr021123.1	Pbr021297.1
Ppe-Pp01	Prupe.1G466600	Pbr021122.1	Pbr021294.1
Ppe-Pp01	Prupe.1G466700	Pbr021121.2	Pbr021293.1
Ppe-Pp01	Prupe.1G467000	Pbr021119.2
Ppe-Pp01	Prupe.1G467100		Pbr021289.1
Ppe-Pp01	Prupe.1G467200		Pbr021288.1
Ppe-Pp01	Prupe.1G467300	Pbr021116.2
Ppe-Pp01	Prupe.1G467500	Pbr021115.2
Ppe-Pp01	Prupe.1G467600	Pbr021114.1
Ppe-Pp01	Prupe.1G472500	Pbr025425.1
Ppe-Pp01	Prupe.1G472600	Pbr025424.1
Ppe-Pp01	Prupe.1G472700	Pbr025419.1
Ppe-Pp01	Prupe.1G472800	Pbr025418.1
Ppe-Pp01	Prupe.1G473100	Pbr025414.1	Pbr000966.1
Ppe-Pp01	Prupe.1G473200	Pbr025413.2	Pbr000965.1
Ppe-Pp01	Prupe.1G473300	Pbr025412.1	Pbr000964.1
Ppe-Pp01	Prupe.1G473400	Pbr025411.2	Pbr000963.1
Ppe-Pp01	Prupe.1G473500	Pbr025410.1	Pbr000961.1
Ppe-Pp01	Prupe.1G473600	Pbr025409.1	Pbr000960.1
Ppe-Pp01	Prupe.1G473700	Pbr025408.1	Pbr000959.3
Ppe-Pp01	Prupe.1G473800	Pbr025407.1	Pbr000957.1
Ppe-Pp01	Prupe.1G474600	Pbr025405.1	Pbr000955.1
Ppe-Pp01	Prupe.1G474900	Pbr025398.1
Ppe-Pp01	Prupe.1G475000	Pbr002616.1
Ppe-Pp01	Prupe.1G475100		Pbr038753.1
Ppe-Pp01	Prupe.1G477600	Pbr002617.1
Ppe-Pp01	Prupe.1G479400	Pbr027827.1	Pbr020601.1
Ppe-Pp01	Prupe.1G479500	Pbr027828.1	Pbr020598.1
Ppe-Pp01	Prupe.1G479600	Pbr027829.1
Ppe-Pp01	Prupe.1G479900		Pbr020596.1
Ppe-Pp01	Prupe.1G480100	Pbr027835.1
Ppe-Pp01	Prupe.1G480300	Pbr027837.1
Ppe-Pp01	Prupe.1G480800	Pbr027844.4	Pbr020592.1
Ppe-Pp01	Prupe.1G481000	Pbr027845.1	Pbr020588.1
Ppe-Pp01	Prupe.1G482600	Pbr027862.1
Ppe-Pp01	Prupe.1G482700	Pbr027863.1
Ppe-Pp01	Prupe.1G482800	Pbr027864.1
Ppe-Pp01	Prupe.1G483000	Pbr027866.1
Ppe-Pp01	Prupe.1G483500	Pbr027871.3	Pbr042507.1
Ppe-Pp01	Prupe.1G483600	Pbr027872.1	Pbr042508.1
Ppe-Pp01	Prupe.1G483800	Pbr027873.2
Ppe-Pp01	Prupe.1G484400	Pbr027879.1	Pbr042514.1
Ppe-Pp01	Prupe.1G484800	Pbr027881.1	Pbr042518.1
Ppe-Pp01	Prupe.1G485100	Pbr027886.1
Ppe-Pp01	Prupe.1G485800	Pbr027893.1	Pbr042523.1
Ppe-Pp01	Prupe.1G485900	Pbr027894.1
Ppe-Pp01	Prupe.1G486000	Pbr027895.1
Ppe-Pp01	Prupe.1G486300	Pbr027899.1
Ppe-Pp01	Prupe.1G486400	Pbr027900.1	Pbr042530.1
Ppe-Pp01	Prupe.1G486500	Pbr027901.1
Ppe-Pp01	Prupe.1G486700	Pbr027903.1	Pbr042532.1
Ppe-Pp01	Prupe.1G486900	Pbr027904.1	Pbr042533.1
Ppe-Pp01	Prupe.1G487500	Pbr027906.1
Ppe-Pp01	Prupe.1G487600	Pbr027918.1	Pbr042537.1
Ppe-Pp01	Prupe.1G488500	Pbr027921.1
Ppe-Pp01	Prupe.1G488600	Pbr027922.1
Ppe-Pp01	Prupe.1G488700	Pbr027923.1
Ppe-Pp01	Prupe.1G489000	Pbr027925.2
Ppe-Pp01	Prupe.1G489100	Pbr027926.1	Pbr042544.1
Ppe-Pp01	Prupe.1G489200	Pbr027927.1
Ppe-Pp01	Prupe.1G494900		Pbr002841.1
Ppe-Pp01	Prupe.1G495000		Pbr002840.1
Ppe-Pp01	Prupe.1G495200		Pbr002839.1
Ppe-Pp01	Prupe.1G495400		Pbr002838.1
Ppe-Pp01	Prupe.1G495500		Pbr002837.1
Ppe-Pp01	Prupe.1G495600		Pbr002835.1
Ppe-Pp01	Prupe.1G497100		Pbr002834.1
Ppe-Pp01	Prupe.1G497200		Pbr002831.1
Ppe-Pp01	Prupe.1G498000	Pbr002151.1
Ppe-Pp01	Prupe.1G499900	Pbr002163.1
Ppe-Pp01	Prupe.1G500000	Pbr002167.1
Ppe-Pp01	Prupe.1G500100	Pbr002169.1
Ppe-Pp01	Prupe.1G500300	Pbr002170.1
Ppe-Pp01	Prupe.1G500700	Pbr037022.1	Pbr032207.2
Ppe-Pp01	Prupe.1G500800	Pbr037021.1
Ppe-Pp01	Prupe.1G500900		Pbr032206.1
Ppe-Pp01	Prupe.1G501000	Pbr037020.1	Pbr032205.1
Ppe-Pp01	Prupe.1G501100	Pbr037019.1	Pbr032204.1
Ppe-Pp01	Prupe.1G501200	Pbr037018.1	Pbr032203.1
Ppe-Pp01	Prupe.1G501300		Pbr032202.1
Ppe-Pp01	Prupe.1G501400	Pbr037017.1	Pbr032201.1
Ppe-Pp01	Prupe.1G501500	Pbr037013.1
Ppe-Pp01	Prupe.1G502900	Pbr008157.1	Pbr033502.1
Ppe-Pp01	Prupe.1G503100	Pbr008163.2	Pbr033508.2
Ppe-Pp01	Prupe.1G503300	Pbr008166.1	Pbr008513.2
Ppe-Pp01	Prupe.1G503400	Pbr008167.1	Pbr008514.1
Ppe-Pp01	Prupe.1G503600	Pbr008168.1	Pbr008516.1
Ppe-Pp01	Prupe.1G503700	Pbr008169.1
Ppe-Pp01	Prupe.1G503800	Pbr008170.1
Ppe-Pp01	Prupe.1G503900	Pbr008171.1	Pbr008517.1
Ppe-Pp01	Prupe.1G504000		Pbr008518.1
Ppe-Pp01	Prupe.1G504100	Pbr008172.1	Pbr008522.1
Ppe-Pp01	Prupe.1G504500	Pbr008173.1	Pbr008526.1
Ppe-Pp01	Prupe.1G505100	Pbr008175.1
Ppe-Pp01	Prupe.1G505300	Pbr008176.1	Pbr008530.1
Ppe-Pp01	Prupe.1G505400	Pbr008178.1	Pbr008534.1
Ppe-Pp01	Prupe.1G505600	Pbr008181.1	Pbr008537.1
Ppe-Pp01	Prupe.1G505700	Pbr008182.2	Pbr008539.1
Ppe-Pp01	Prupe.1G505900	Pbr008185.1	Pbr008540.1
Ppe-Pp01	Prupe.1G506000	Pbr037273.1
Ppe-Pp01	Prupe.1G506100	Pbr008186.1	Pbr008541.1
Ppe-Pp01	Prupe.1G506200	Pbr008187.1	Pbr008543.1
Ppe-Pp01	Prupe.1G506400	Pbr008189.1	Pbr008546.1
Ppe-Pp01	Prupe.1G506600	Pbr008190.1	Pbr008547.1
Ppe-Pp01	Prupe.1G506900	Pbr008194.1	Pbr008549.1
Ppe-Pp01	Prupe.1G507000	Pbr008195.1	Pbr008550.1
Ppe-Pp01	Prupe.1G507100	Pbr008196.1	Pbr008551.1
Ppe-Pp01	Prupe.1G507300	Pbr037269.1	Pbr008552.1
Ppe-Pp01	Prupe.1G507500	Pbr037268.1
Ppe-Pp01	Prupe.1G507700	Pbr037267.1	Pbr008554.1
Ppe-Pp01	Prupe.1G507800		Pbr008555.1
Ppe-Pp01	Prupe.1G507900	Pbr037266.1	Pbr008556.1
Ppe-Pp01	Prupe.1G508100		Pbr008557.1
Ppe-Pp01	Prupe.1G508200		Pbr008558.1
Ppe-Pp01	Prupe.1G508500		Pbr008560.1
Ppe-Pp01	Prupe.1G508800		Pbr008562.1
Ppe-Pp01	Prupe.1G510100	Pbr042923.1	Pbr039304.1
Ppe-Pp01	Prupe.1G510200	Pbr042168.1	Pbr039305.1
Ppe-Pp01	Prupe.1G510900		Pbr039306.1
Ppe-Pp01	Prupe.1G511000	Pbr042165.1	Pbr039307.2
Ppe-Pp01	Prupe.1G511100	Pbr042163.1
Ppe-Pp01	Prupe.1G511200	Pbr042161.1	Pbr039308.1
Ppe-Pp01	Prupe.1G511300	Pbr042160.2	Pbr039309.1
Ppe-Pp01	Prupe.1G511400		Pbr039311.1
Ppe-Pp01	Prupe.1G511600	Pbr011127.2	Pbr039312.1
Ppe-Pp01	Prupe.1G511900		Pbr039313.1
Ppe-Pp01	Prupe.1G512000	Pbr011131.1	Pbr016062.1
Ppe-Pp01	Prupe.1G512100	Pbr011132.1	Pbr016060.1
Ppe-Pp01	Prupe.1G512400	Pbr011136.1
Ppe-Pp01	Prupe.1G512800	Pbr011139.1	Pbr016053.1
Ppe-Pp01	Prupe.1G513000	Pbr011140.1	Pbr016052.2
Ppe-Pp01	Prupe.1G513100	Pbr011141.1
Ppe-Pp01	Prupe.1G513200	Pbr011142.1	Pbr016051.1
Ppe-Pp01	Prupe.1G513500	Pbr011143.1	Pbr016050.1
Ppe-Pp01	Prupe.1G513700	Pbr011146.1	Pbr016048.1
Ppe-Pp01	Prupe.1G513900	Pbr011150.1
Ppe-Pp01	Prupe.1G514000	Pbr011151.1
Ppe-Pp01	Prupe.1G514300	Pbr011152.1	Pbr016046.1
Ppe-Pp01	Prupe.1G514400	Pbr011153.1	Pbr016045.1
Ppe-Pp01	Prupe.1G514500	Pbr011154.1	Pbr016044.1
Ppe-Pp01	Prupe.1G514800		Pbr016041.1
Ppe-Pp01	Prupe.1G515000		Pbr016040.1
Ppe-Pp01	Prupe.1G515100		Pbr016039.1
Ppe-Pp01	Prupe.1G516100	Pbr037725.1	Pbr016038.2
Ppe-Pp01	Prupe.1G516200		Pbr016036.1
Ppe-Pp01	Prupe.1G516300		Pbr016035.1
Ppe-Pp01	Prupe.1G516500	Pbr001644.1	Pbr016033.1
Ppe-Pp01	Prupe.1G516800	Pbr001642.1
Ppe-Pp01	Prupe.1G516900	Pbr001641.1	Pbr016032.1
Ppe-Pp01	Prupe.1G517100	Pbr001640.1	Pbr016031.1
Ppe-Pp01	Prupe.1G517300	Pbr001639.1	Pbr016030.1
Ppe-Pp01	Prupe.1G517400	Pbr001638.1
Ppe-Pp01	Prupe.1G517500	Pbr001637.1
Ppe-Pp01	Prupe.1G517600	Pbr001636.3	Pbr024556.1
Ppe-Pp01	Prupe.1G517700	Pbr001634.1	Pbr024562.1
Ppe-Pp01	Prupe.1G518200	Pbr040603.1	Pbr024577.1
Ppe-Pp01	Prupe.1G518300	Pbr040604.1	Pbr024567.2
Ppe-Pp01	Prupe.1G518400	Pbr040606.1	Pbr042794.1
Ppe-Pp01	Prupe.1G518500	Pbr040607.1	Pbr024576.2
Ppe-Pp01	Prupe.1G518700	Pbr040609.1	Pbr024568.1
Ppe-Pp01	Prupe.1G518800	Pbr040610.1	Pbr024569.1
Ppe-Pp01	Prupe.1G518900	Pbr001637.1
Ppe-Pp01	Prupe.1G519000	Pbr001639.1
Ppe-Pp01	Prupe.1G519200	Pbr040612.1	Pbr024570.1
Ppe-Pp01	Prupe.1G519400	Pbr040613.1
Ppe-Pp01	Prupe.1G519500		Pbr024571.1
Ppe-Pp01	Prupe.1G521100	Pbr040618.1
Ppe-Pp01	Prupe.1G521200	Pbr040620.1
Ppe-Pp01	Prupe.1G521300	Pbr040621.1
Ppe-Pp01	Prupe.1G527200	Pbr040687.1
Ppe-Pp01	Prupe.1G527300	Pbr040689.1
Ppe-Pp01	Prupe.1G527400	Pbr040690.1
Ppe-Pp01	Prupe.1G527600	Pbr040691.1
Ppe-Pp01	Prupe.1G527900	Pbr040692.1
Ppe-Pp01	Prupe.1G528000	Pbr040693.1
Ppe-Pp01	Prupe.1G528400	Pbr040695.1
Ppe-Pp01	Prupe.1G528500	Pbr040696.1
Ppe-Pp01	Prupe.1G528700	Pbr040698.1
Ppe-Pp01	Prupe.1G529200	Pbr040700.1
Ppe-Pp01	Prupe.1G529700	Pbr040702.1
Ppe-Pp01	Prupe.1G529800	Pbr040703.1	Pbr019348.1
Ppe-Pp01	Prupe.1G529900	Pbr040704.1
Ppe-Pp01	Prupe.1G530000	Pbr040705.1	Pbr019347.1
Ppe-Pp01	Prupe.1G530300	Pbr040708.1	Pbr019345.1
Ppe-Pp01	Prupe.1G530400		Pbr019344.1
Ppe-Pp01	Prupe.1G530700		Pbr019343.1
Ppe-Pp01	Prupe.1G532500		Pbr019326.1
Ppe-Pp01	Prupe.1G532600		Pbr019325.2
Ppe-Pp01	Prupe.1G532800		Pbr019324.2
Ppe-Pp01	Prupe.1G533000		Pbr019323.1
Ppe-Pp01	Prupe.1G533100		Pbr019322.1
Ppe-Pp01	Prupe.1G533200		Pbr019320.1
Ppe-Pp01	Prupe.1G533400		Pbr019319.1
Ppe-Pp01	Prupe.1G533600		Pbr019318.1
Ppe-Pp01	Prupe.1G533900		Pbr019316.1
Ppe-Pp01	Prupe.1G538600	Pbr007479.1
Ppe-Pp01	Prupe.1G538800	Pbr007482.1
Ppe-Pp01	Prupe.1G539000	Pbr007484.1
Ppe-Pp01	Prupe.1G539100	Pbr007485.1
Ppe-Pp01	Prupe.1G539500	Pbr007490.1
Ppe-Pp01	Prupe.1G539600	Pbr007491.1
Ppe-Pp01	Prupe.1G542000	Pbr031281.1	Pbr025968.1
Ppe-Pp01	Prupe.1G542600		Pbr025964.1
Ppe-Pp01	Prupe.1G542700	Pbr031277.1	Pbr025963.1
Ppe-Pp01	Prupe.1G542800	Pbr031276.2
Ppe-Pp01	Prupe.1G542900		Pbr025960.1
Ppe-Pp01	Prupe.1G543200		Pbr025957.1
Ppe-Pp01	Prupe.1G543300	Pbr031275.1	Pbr025956.1
Ppe-Pp01	Prupe.1G543400		Pbr025955.1
Ppe-Pp01	Prupe.1G544000	Pbr031269.1	Pbr025953.1
Ppe-Pp01	Prupe.1G544100	Pbr031268.1
Ppe-Pp01	Prupe.1G544200	Pbr031267.1
Ppe-Pp01	Prupe.1G544300		Pbr025950.1
Ppe-Pp01	Prupe.1G544400	Pbr031265.2	Pbr025949.1
Ppe-Pp01	Prupe.1G545400	Pbr031260.1	Pbr025944.1
Ppe-Pp01	Prupe.1G546000	Pbr031255.1
Ppe-Pp01	Prupe.1G546100	Pbr031253.1	Pbr004208.1
Ppe-Pp01	Prupe.1G546200	Pbr031249.1	Pbr004211.1
Ppe-Pp01	Prupe.1G546300	Pbr031247.1	Pbr004222.1
Ppe-Pp01	Prupe.1G546400	Pbr031246.1	Pbr004223.1
Ppe-Pp01	Prupe.1G546600	Pbr031245.1	Pbr004225.1
Ppe-Pp01	Prupe.1G547100	Pbr031240.1	Pbr004228.1
Ppe-Pp01	Prupe.1G547200	Pbr031239.1	Pbr004230.1
Ppe-Pp01	Prupe.1G547900	Pbr031236.1	Pbr004233.1
Ppe-Pp01	Prupe.1G548000	Pbr000804.1	Pbr004234.1
Ppe-Pp01	Prupe.1G548100	Pbr000805.1
Ppe-Pp01	Prupe.1G548300	Pbr000812.1	Pbr004235.1
Ppe-Pp01	Prupe.1G549200		Pbr004237.1
Ppe-Pp01	Prupe.1G549300	Pbr000825.1
Ppe-Pp01	Prupe.1G549400	Pbr000826.1
Ppe-Pp01	Prupe.1G549500	Pbr000827.1	Pbr004238.1
Ppe-Pp01	Prupe.1G549600	Pbr000828.1	Pbr004240.1
Ppe-Pp01	Prupe.1G549700	Pbr000829.1
Ppe-Pp01	Prupe.1G550000	Pbr000830.2	Pbr004241.1
Ppe-Pp01	Prupe.1G550200	Pbr000831.1	Pbr004243.1
Ppe-Pp01	Prupe.1G550400	Pbr000832.3	Pbr004244.1
Ppe-Pp01	Prupe.1G551000	Pbr000834.1
Ppe-Pp01	Prupe.1G551100	Pbr000835.1
Ppe-Pp01	Prupe.1G551400	Pbr000876.1	Pbr004276.1
Ppe-Pp01	Prupe.1G551500	Pbr000875.1	Pbr004275.1
Ppe-Pp01	Prupe.1G551600	Pbr000874.1
Ppe-Pp01	Prupe.1G551700	Pbr000873.1
Ppe-Pp01	Prupe.1G551900	Pbr000872.1
Ppe-Pp01	Prupe.1G552000	Pbr000870.1
Ppe-Pp01	Prupe.1G552200		Pbr004273.1
Ppe-Pp01	Prupe.1G552300		Pbr004272.1
Ppe-Pp01	Prupe.1G552400		Pbr004270.1
Ppe-Pp01	Prupe.1G552800	Pbr000861.1
Ppe-Pp01	Prupe.1G552900		Pbr004268.1
Ppe-Pp01	Prupe.1G553100		Pbr004267.2
Ppe-Pp01	Prupe.1G553500	Pbr000858.1	Pbr004266.1
Ppe-Pp01	Prupe.1G553700		Pbr004265.1
Ppe-Pp01	Prupe.1G553800	Pbr000857.1	Pbr004264.1
Ppe-Pp01	Prupe.1G554000	Pbr000856.1
Ppe-Pp01	Prupe.1G554100	Pbr000855.1	Pbr004263.1
Ppe-Pp01	Prupe.1G554600	Pbr000853.1	Pbr004256.2
Ppe-Pp01	Prupe.1G554900	Pbr000852.1	Pbr004255.1
Ppe-Pp01	Prupe.1G555000	Pbr000851.1	Pbr004254.1
Ppe-Pp01	Prupe.1G555400	Pbr000846.1	Pbr042667.1
Ppe-Pp01	Prupe.1G555600		Pbr042666.1
Ppe-Pp01	Prupe.1G555700	Pbr000845.2
Ppe-Pp01	Prupe.1G555800	Pbr000844.1	Pbr042665.1
Ppe-Pp01	Prupe.1G556200	Pbr000843.1	Pbr004249.3
Ppe-Pp01	Prupe.1G556500	Pbr000842.1
Ppe-Pp01	Prupe.1G556600	Pbr000841.1
Ppe-Pp01	Prupe.1G556700	Pbr000840.1
Ppe-Pp01	Prupe.1G556800		Pbr004246.1
Ppe-Pp01	Prupe.1G556900	Pbr000839.2	Pbr004245.1
Ppe-Pp01	Prupe.1G557500	Pbr000877.1	Pbr004277.1
Ppe-Pp01	Prupe.1G557700		Pbr004279.1
Ppe-Pp01	Prupe.1G557800	Pbr000879.2	Pbr004280.1
Ppe-Pp01	Prupe.1G558100	Pbr000881.1	Pbr004282.1
Ppe-Pp01	Prupe.1G558200		Pbr004283.1
Ppe-Pp01	Prupe.1G558300	Pbr000882.1
Ppe-Pp01	Prupe.1G558400	Pbr000883.1	Pbr004284.1
Ppe-Pp01	Prupe.1G558500	Pbr000884.1	Pbr004285.1
Ppe-Pp01	Prupe.1G558600	Pbr000887.1	Pbr004286.1
Ppe-Pp01	Prupe.1G558700		Pbr004287.1
Ppe-Pp01	Prupe.1G558800	Pbr000892.1	Pbr004288.1
Ppe-Pp01	Prupe.1G559400	Pbr001165.1	Pbr004289.1
Ppe-Pp01	Prupe.1G559700	Pbr001163.1	Pbr004290.1
Ppe-Pp01	Prupe.1G559900		Pbr004293.1
Ppe-Pp01	Prupe.1G560000	Pbr001160.1	Pbr004294.1
Ppe-Pp01	Prupe.1G560100	Pbr001159.1	Pbr004296.1
Ppe-Pp01	Prupe.1G560400		Pbr004299.1
Ppe-Pp01	Prupe.1G560700		Pbr021949.1
Ppe-Pp01	Prupe.1G561700		Pbr032178.7
Ppe-Pp01	Prupe.1G562000		Pbr042848.1
Ppe-Pp01	Prupe.1G562100		Pbr032179.1
Ppe-Pp01	Prupe.1G562200		Pbr032180.1
Ppe-Pp01	Prupe.1G562600		Pbr032181.1
Ppe-Pp01	Prupe.1G562700		Pbr032182.1
Ppe-Pp01	Prupe.1G569300		Pbr026498.1
Ppe-Pp01	Prupe.1G570000		Pbr026507.1
Ppe-Pp01	Prupe.1G570200		Pbr026510.2
Ppe-Pp01	Prupe.1G570900		Pbr026515.1
Ppe-Pp01	Prupe.1G571000		Pbr026516.1
Ppe-Pp01	Prupe.1G571100		Pbr026519.1
Ppe-Pp01	Prupe.1G571600		Pbr026524.1
Ppe-Pp01	Prupe.1G572000	Pbr002121.1	Pbr026530.3
Ppe-Pp01	Prupe.1G572200		Pbr026531.1
Ppe-Pp01	Prupe.1G572800	Pbr003182.1	Pbr026533.1
Ppe-Pp01	Prupe.1G572900	Pbr003184.1	Pbr026534.1
Ppe-Pp01	Prupe.1G573200	Pbr003185.1	Pbr026535.1
Ppe-Pp01	Prupe.1G573300	Pbr003186.1	Pbr026536.1
Ppe-Pp01	Prupe.1G573400	Pbr003187.1	Pbr026537.2
Ppe-Pp01	Prupe.1G573600	Pbr003188.1	Pbr026538.1
Ppe-Pp01	Prupe.1G574000		Pbr026539.1
Ppe-Pp01	Prupe.1G574600		Pbr026541.1
Ppe-Pp01	Prupe.1G574700		Pbr026542.1
Ppe-Pp01	Prupe.1G574800	Pbr003191.1	Pbr026543.1
Ppe-Pp01	Prupe.1G575000	Pbr003192.1	Pbr026544.1
Ppe-Pp01	Prupe.1G575100	Pbr003193.1
Ppe-Pp01	Prupe.1G575800		Pbr026554.1
Ppe-Pp01	Prupe.1G575900		Pbr026558.1
Ppe-Pp01	Prupe.1G576000		Pbr026559.1
Ppe-Pp01	Prupe.1G576100		Pbr026560.1
Ppe-Pp01	Prupe.1G576200		Pbr026561.1
Ppe-Pp01	Prupe.1G576500		Pbr026562.3
Ppe-Pp01	Prupe.1G576600		Pbr042809.1
Ppe-Pp01	Prupe.1G576800	Pbr020860.1	Pbr026563.1
Ppe-Pp01	Prupe.1G576900	Pbr020861.1
Ppe-Pp01	Prupe.1G577000	Pbr020862.1	Pbr026564.1
Ppe-Pp01	Prupe.1G577200	Pbr020863.1	Pbr026565.1
Ppe-Pp01	Prupe.1G577400	Pbr020864.1
Ppe-Pp01	Prupe.1G577500		Pbr026566.1
Ppe-Pp01	Prupe.1G577700	Pbr020865.1	Pbr026567.1
Ppe-Pp01	Prupe.1G577800		Pbr026568.1
Ppe-Pp01	Prupe.1G577900	Pbr020867.1
Ppe-Pp01	Prupe.1G578700	Pbr020869.1
Ppe-Pp01	Prupe.1G578900	Pbr020870.1	Pbr026570.1
Ppe-Pp01	Prupe.1G579000	Pbr020874.1	Pbr026571.1
Ppe-Pp01	Prupe.1G579100	Pbr020875.1	Pbr026573.2
Ppe-Pp01	Prupe.1G579200	Pbr020876.1	Pbr026574.1
Ppe-Pp01	Prupe.1G579300	Pbr020877.1	Pbr026575.1
Ppe-Pp01	Prupe.1G579500	Pbr020878.1	Pbr026576.1
Ppe-Pp01	Prupe.1G579600	Pbr020879.2	Pbr026577.2
Ppe-Pp01	Prupe.1G579700	Pbr020880.1	Pbr026578.1
Ppe-Pp01	Prupe.1G579800	Pbr020881.1	Pbr026579.1
Ppe-Pp01	Prupe.1G579900	Pbr020882.1
Ppe-Pp01	Prupe.1G580600		Pbr042810.1
Ppe-Pp01	Prupe.1G580700	Pbr020892.4	Pbr026585.3
Ppe-Pp01	Prupe.1G580800	Pbr020895.1	Pbr026587.1
Ppe-Pp01	Prupe.1G580900	Pbr020896.1	Pbr026589.1
Ppe-Pp01	Prupe.1G581000		Pbr026590.1
Ppe-Pp01	Prupe.1G581100	Pbr020897.1
Ppe-Pp01	Prupe.1G581200	Pbr020900.1	Pbr042811.1
Ppe-Pp01	Prupe.1G581300	Pbr020901.1	Pbr042812.1
Ppe-Pp01	Prupe.1G581500	Pbr020903.1	Pbr026591.4
Ppe-Pp01	Prupe.1G581600	Pbr020904.1
Ppe-Pp01	Prupe.1G581700	Pbr020905.1	Pbr042813.1
Ppe-Pp01	Prupe.1G581900		Pbr026592.1
Ppe-Pp01	Prupe.1G582000	Pbr020907.1	Pbr026593.1
Ppe-Pp01	Prupe.1G582100	Pbr020910.1	Pbr026594.1
Ppe-Pp01	Prupe.1G582200	Pbr020911.1	Pbr026595.1
Ppe-Pp01	Prupe.1G582400		Pbr026597.1
Ppe-Pp01	Prupe.1G582500	Pbr033206.1	Pbr026599.1
Ppe-Pp01	Prupe.1G582600		Pbr026600.1
Ppe-Pp01	Prupe.1G582700	Pbr033207.1
Ppe-Pp01	Prupe.1G583200	Pbr033209.2	Pbr026602.1
Ppe-Pp01	Prupe.1G583300	Pbr033211.1	Pbr026604.1
Ppe-Pp01	Prupe.1G583400	Pbr033212.3
Ppe-Pp01	Prupe.1G583500	Pbr033213.1	Pbr026607.3
Ppe-Pp01	Prupe.1G583600	Pbr033215.1
Ppe-Pp01	Prupe.1G583700	Pbr033217.1	Pbr026608.1
Ppe-Pp01	Prupe.1G583800		Pbr026610.2
Ppe-Pp01	Prupe.1G584000		Pbr026611.1
Ppe-Pp01	Prupe.1G584900		Pbr026612.1
Ppe-Pp01	Prupe.1G585000	Pbr033225.1
Ppe-Pp01	Prupe.1G585100	Pbr033226.1	Pbr026614.1
Ppe-Pp01	Prupe.1G585200		Pbr026615.1
Ppe-Pp01	Prupe.1G585300	Pbr033230.1	Pbr026618.1
Ppe-Pp01	Prupe.1G585400	Pbr033231.1	Pbr026619.1
Ppe-Pp01	Prupe.1G585700	Pbr033232.1	Pbr026620.2
Ppe-Pp01	Prupe.1G585800		Pbr026621.1
Ppe-Pp01	Prupe.1G585900	Pbr033233.1	Pbr026622.1
Ppe-Pp01	Prupe.1G586000	Pbr033235.1	Pbr026623.1
Ppe-Pp01	Prupe.1G586200		Pbr026625.1
Ppe-Pp01	Prupe.1G586400		Pbr026626.1
Ppe-Pp01	Prupe.1G586600		Pbr026628.1
Ppe-Pp01	Prupe.1G586700		Pbr026629.1
Ppe-Pp01	Prupe.1G586800		Pbr026630.1
Ppe-Pp01	Prupe.1G586900		Pbr026633.1
Ppe-Pp01	Prupe.1G587000		Pbr026634.1
Ppe-Pp01	Prupe.1G587100		Pbr026635.1
Ppe-Pp01	Prupe.1G587200		Pbr026636.1
Ppe-Pp01	Prupe.1G587300		Pbr026637.1
Ppe-Pp01	Prupe.1G587500		Pbr026638.1
Ppe-Pp01	Prupe.1G587600		Pbr026639.1
Ppe-Pp01	Prupe.1G587700		Pbr026640.1
Ppe-Pp01	Prupe.1G587800		Pbr026641.1
Ppe-Pp01	Prupe.1G587900		Pbr026642.2
Ppe-Pp01	Prupe.1G588000		Pbr026643.1
Ppe-Pp02	Prupe.2G000900	Pbr004997.1
Ppe-Pp02	Prupe.2G001400	Pbr004994.1
Ppe-Pp02	Prupe.2G001600	Pbr004993.1
Ppe-Pp02	Prupe.2G001700	Pbr004992.1
Ppe-Pp02	Prupe.2G002100	Pbr004991.1	Pbr023766.1
Ppe-Pp02	Prupe.2G002200	Pbr004990.1
Ppe-Pp02	Prupe.2G002300	Pbr004989.1
Ppe-Pp02	Prupe.2G002500	Pbr004987.1
Ppe-Pp02	Prupe.2G002900	Pbr004985.1
Ppe-Pp02	Prupe.2G003100		Pbr023771.1
Ppe-Pp02	Prupe.2G003400	Pbr004983.2
Ppe-Pp02	Prupe.2G003800	Pbr004980.1	Pbr023773.1
Ppe-Pp02	Prupe.2G004000	Pbr004979.1	Pbr023774.1
Ppe-Pp02	Prupe.2G004100	Pbr004978.1	Pbr023775.1
Ppe-Pp02	Prupe.2G004200	Pbr004977.2	Pbr023776.1
Ppe-Pp02	Prupe.2G004400		Pbr023779.1
Ppe-Pp02	Prupe.2G004600	Pbr004974.1	Pbr023780.2
Ppe-Pp02	Prupe.2G005000	Pbr004971.1	Pbr023781.1
Ppe-Pp02	Prupe.2G005100		Pbr023783.1
Ppe-Pp02	Prupe.2G005200	Pbr004970.1
Ppe-Pp02	Prupe.2G005300	Pbr004967.1	Pbr023784.2
Ppe-Pp02	Prupe.2G007200		Pbr023787.1
Ppe-Pp02	Prupe.2G007300	Pbr004959.1	Pbr023788.1
Ppe-Pp02	Prupe.2G007400	Pbr004958.1	Pbr023789.1
Ppe-Pp02	Prupe.2G007700	Pbr004955.1	Pbr023792.1
Ppe-Pp02	Prupe.2G007800	Pbr004954.1	Pbr023793.1
Ppe-Pp02	Prupe.2G008000	Pbr004953.1	Pbr023794.1
Ppe-Pp02	Prupe.2G008100	Pbr004952.1	Pbr023795.1
Ppe-Pp02	Prupe.2G008500	Pbr004951.1	Pbr023796.1
Ppe-Pp02	Prupe.2G008700	Pbr004950.1	Pbr023797.1
Ppe-Pp02	Prupe.2G008800	Pbr004949.1
Ppe-Pp02	Prupe.2G009600	Pbr004946.1	Pbr023801.1
Ppe-Pp02	Prupe.2G009700		Pbr023802.1
Ppe-Pp02	Prupe.2G009800	Pbr004945.1	Pbr023803.1
Ppe-Pp02	Prupe.2G009900	Pbr004944.1	Pbr023804.1
Ppe-Pp02	Prupe.2G010000	Pbr004943.1	Pbr023805.1
Ppe-Pp02	Prupe.2G010100	Pbr004942.1	Pbr023806.2
Ppe-Pp02	Prupe.2G010300	Pbr004940.1	Pbr023807.1
Ppe-Pp02	Prupe.2G010500	Pbr004939.1	Pbr023813.1
Ppe-Pp02	Prupe.2G010700	Pbr004935.1	Pbr023815.1
Ppe-Pp02	Prupe.2G010800		Pbr023816.1
Ppe-Pp02	Prupe.2G011700	Pbr004931.1	Pbr023818.1
Ppe-Pp02	Prupe.2G012000	Pbr004930.1	Pbr023819.1
Ppe-Pp02	Prupe.2G012200		Pbr023822.1
Ppe-Pp02	Prupe.2G012600		Pbr023829.1
Ppe-Pp02	Prupe.2G012700	Pbr004922.1	Pbr023830.2
Ppe-Pp02	Prupe.2G012800	Pbr004921.1	Pbr023831.1
Ppe-Pp02	Prupe.2G012900	Pbr004917.1	Pbr023832.1
Ppe-Pp02	Prupe.2G013000	Pbr004916.1	Pbr023833.1
Ppe-Pp02	Prupe.2G013300	Pbr004915.1	Pbr023834.1
Ppe-Pp02	Prupe.2G013500	Pbr004914.1	Pbr023835.1
Ppe-Pp02	Prupe.2G014300	Pbr004913.1	Pbr023836.1
Ppe-Pp02	Prupe.2G014400	Pbr004909.1	Pbr023837.2
Ppe-Pp02	Prupe.2G014700	Pbr004904.1	Pbr023839.4
Ppe-Pp02	Prupe.2G014900		Pbr023841.1
Ppe-Pp02	Prupe.2G015000		Pbr023842.1
Ppe-Pp02	Prupe.2G015100		Pbr023847.1
Ppe-Pp02	Prupe.2G015400		Pbr023848.1
Ppe-Pp02	Prupe.2G016600		Pbr023849.1
Ppe-Pp02	Prupe.2G016700		Pbr023850.1
Ppe-Pp02	Prupe.2G017100		Pbr023869.1
Ppe-Pp02	Prupe.2G017300		Pbr023875.1
Ppe-Pp02	Prupe.2G017500		Pbr023876.1
Ppe-Pp02	Prupe.2G017700		Pbr023877.1
Ppe-Pp02	Prupe.2G017800		Pbr023878.1
Ppe-Pp02	Prupe.2G018300	Pbr022887.1
Ppe-Pp02	Prupe.2G020100	Pbr022893.1	Pbr009652.1
Ppe-Pp02	Prupe.2G020300		Pbr009653.1
Ppe-Pp02	Prupe.2G020400	Pbr022894.1	Pbr009654.1
Ppe-Pp02	Prupe.2G020500	Pbr022899.1
Ppe-Pp02	Prupe.2G020900	Pbr022900.1
Ppe-Pp02	Prupe.2G021600	Pbr022905.1
Ppe-Pp02	Prupe.2G021700	Pbr022906.1
Ppe-Pp02	Prupe.2G021800	Pbr022907.1	Pbr009665.2
Ppe-Pp02	Prupe.2G021900	Pbr022908.1
Ppe-Pp02	Prupe.2G022000		Pbr009666.1
Ppe-Pp02	Prupe.2G022100	Pbr022912.1	Pbr009667.1
Ppe-Pp02	Prupe.2G022300	Pbr022914.1	Pbr009668.1
Ppe-Pp02	Prupe.2G023000		Pbr009669.1
Ppe-Pp02	Prupe.2G023100	Pbr022918.2	Pbr009670.1
Ppe-Pp02	Prupe.2G023300	Pbr022920.1	Pbr009673.1
Ppe-Pp02	Prupe.2G023700	Pbr022923.1	Pbr009677.1
Ppe-Pp02	Prupe.2G024000		Pbr009678.1
Ppe-Pp02	Prupe.2G024300	Pbr022926.1	Pbr009686.1
Ppe-Pp02	Prupe.2G024400	Pbr022927.1	Pbr009687.1
Ppe-Pp02	Prupe.2G024500		Pbr009688.1
Ppe-Pp02	Prupe.2G024600	Pbr022928.1	Pbr009689.2
Ppe-Pp02	Prupe.2G024700	Pbr022929.1	Pbr009690.1
Ppe-Pp02	Prupe.2G025000	Pbr022931.1
Ppe-Pp02	Prupe.2G025100		Pbr009691.1
Ppe-Pp02	Prupe.2G025800	Pbr022933.1	Pbr009693.1
Ppe-Pp02	Prupe.2G026000	Pbr022935.1	Pbr009694.1
Ppe-Pp02	Prupe.2G026200	Pbr022936.1	Pbr009695.1
Ppe-Pp02	Prupe.2G026500	Pbr022937.1	Pbr009697.1
Ppe-Pp02	Prupe.2G026700	Pbr022940.1	Pbr009698.1
Ppe-Pp02	Prupe.2G026800	Pbr022941.1
Ppe-Pp02	Prupe.2G026900	Pbr022942.1
Ppe-Pp02	Prupe.2G027000		Pbr009701.1
Ppe-Pp02	Prupe.2G027100	Pbr022943.1	Pbr009702.1
Ppe-Pp02	Prupe.2G027500	Pbr022944.1
Ppe-Pp02	Prupe.2G027600	Pbr022945.1	Pbr009703.1
Ppe-Pp02	Prupe.2G027900	Pbr022948.1	Pbr009706.1
Ppe-Pp02	Prupe.2G028100	Pbr022949.1
Ppe-Pp02	Prupe.2G028500	Pbr022950.1
Ppe-Pp02	Prupe.2G028600		Pbr009707.2
Ppe-Pp02	Prupe.2G028700	Pbr022956.1	Pbr009709.1
Ppe-Pp02	Prupe.2G028900	Pbr022957.1
Ppe-Pp02	Prupe.2G029000	Pbr022960.1
Ppe-Pp02	Prupe.2G029400	Pbr022967.2	Pbr009718.1
Ppe-Pp02	Prupe.2G029500	Pbr022968.1	Pbr009719.1
Ppe-Pp02	Prupe.2G029800	Pbr022970.1
Ppe-Pp02	Prupe.2G029900	Pbr022971.1
Ppe-Pp02	Prupe.2G030100	Pbr022973.1	Pbr009726.1
Ppe-Pp02	Prupe.2G030600	Pbr022975.1	Pbr009729.1
Ppe-Pp02	Prupe.2G030700	Pbr022976.1
Ppe-Pp02	Prupe.2G031200	Pbr022981.1	Pbr009731.1
Ppe-Pp02	Prupe.2G031400	Pbr022983.1
Ppe-Pp02	Prupe.2G031500		Pbr041762.1
Ppe-Pp02	Prupe.2G032000	Pbr022986.1	Pbr041757.1
Ppe-Pp02	Prupe.2G032100		Pbr041755.1
Ppe-Pp02	Prupe.2G032200	Pbr022988.1
Ppe-Pp02	Prupe.2G032300	Pbr022989.1	Pbr041754.1
Ppe-Pp02	Prupe.2G032500	Pbr022991.1	Pbr041752.1
Ppe-Pp02	Prupe.2G032700	Pbr022993.1	Pbr041748.1
Ppe-Pp02	Prupe.2G033200	Pbr022997.1	Pbr041744.1
Ppe-Pp02	Prupe.2G034300	Pbr023002.1	Pbr041742.1
Ppe-Pp02	Prupe.2G034400	Pbr023003.1
Ppe-Pp02	Prupe.2G034500		Pbr041741.1
Ppe-Pp02	Prupe.2G034600		Pbr041740.1
Ppe-Pp02	Prupe.2G034700		Pbr041738.1
Ppe-Pp02	Prupe.2G034800		Pbr041728.1
Ppe-Pp02	Prupe.2G035500		Pbr041727.1
Ppe-Pp02	Prupe.2G035600		Pbr041726.1
Ppe-Pp02	Prupe.2G036100		Pbr041725.2
Ppe-Pp02	Prupe.2G036500	Pbr015636.2
Ppe-Pp02	Prupe.2G037500	Pbr015640.1
Ppe-Pp02	Prupe.2G038000	Pbr015641.1
Ppe-Pp02	Prupe.2G038500	Pbr015645.1
Ppe-Pp02	Prupe.2G038600	Pbr015646.1
Ppe-Pp02	Prupe.2G038800	Pbr015649.1
Ppe-Pp02	Prupe.2G038900	Pbr015650.1
Ppe-Pp02	Prupe.2G039000	Pbr015653.1
Ppe-Pp02	Prupe.2G039200	Pbr015654.2
Ppe-Pp02	Prupe.2G040100	Pbr015659.1	Pbr041652.1
Ppe-Pp02	Prupe.2G040300	Pbr015667.1
Ppe-Pp02	Prupe.2G040800		Pbr041654.1
Ppe-Pp02	Prupe.2G041200	Pbr015674.1	Pbr041662.1
Ppe-Pp02	Prupe.2G041500	Pbr015676.1	Pbr041664.1
Ppe-Pp02	Prupe.2G041800	Pbr015680.1	Pbr041668.1
Ppe-Pp02	Prupe.2G041900	Pbr015681.1	Pbr041669.1
Ppe-Pp02	Prupe.2G042100	Pbr015682.1	Pbr041670.1
Ppe-Pp02	Prupe.2G042400	Pbr015683.1	Pbr041671.1
Ppe-Pp02	Prupe.2G042500		Pbr041672.1
Ppe-Pp02	Prupe.2G042600	Pbr015687.1	Pbr041674.1
Ppe-Pp02	Prupe.2G042700	Pbr015688.1	Pbr041675.1
Ppe-Pp02	Prupe.2G042800	Pbr015689.1	Pbr041679.1
Ppe-Pp02	Prupe.2G042900	Pbr015690.1	Pbr041682.1
Ppe-Pp02	Prupe.2G043300	Pbr012790.1	Pbr041687.1
Ppe-Pp02	Prupe.2G043400	Pbr012789.1
Ppe-Pp02	Prupe.2G043600	Pbr012787.1	Pbr041691.1
Ppe-Pp02	Prupe.2G043700	Pbr012786.1	Pbr041692.1
Ppe-Pp02	Prupe.2G043800	Pbr012785.1
Ppe-Pp02	Prupe.2G044000	Pbr012784.1
Ppe-Pp02	Prupe.2G044200	Pbr012783.1	Pbr041695.1
Ppe-Pp02	Prupe.2G044500	Pbr012782.1	Pbr041696.1
Ppe-Pp02	Prupe.2G044600	Pbr012781.1
Ppe-Pp02	Prupe.2G044700	Pbr012776.1	Pbr041697.1
Ppe-Pp02	Prupe.2G045500	Pbr012773.1	Pbr041698.1
Ppe-Pp02	Prupe.2G045700		Pbr041699.1
Ppe-Pp02	Prupe.2G045800	Pbr012772.1	Pbr041700.1
Ppe-Pp02	Prupe.2G045900	Pbr012771.1
Ppe-Pp02	Prupe.2G047600		Pbr041704.1
Ppe-Pp02	Prupe.2G048000	Pbr024794.1	Pbr041706.1
Ppe-Pp02	Prupe.2G048100	Pbr024793.1	Pbr041707.1
Ppe-Pp02	Prupe.2G048200	Pbr024788.1	Pbr041713.1
Ppe-Pp02	Prupe.2G049000		Pbr041718.1
Ppe-Pp02	Prupe.2G049500	Pbr024777.1
Ppe-Pp02	Prupe.2G049600	Pbr024775.1
Ppe-Pp02	Prupe.2G049900	Pbr024767.1
Ppe-Pp02	Prupe.2G050000	Pbr024766.1
Ppe-Pp02	Prupe.2G050100	Pbr024765.1
Ppe-Pp02	Prupe.2G051800	Pbr024764.1
Ppe-Pp02	Prupe.2G053500	Pbr024758.1
Ppe-Pp02	Prupe.2G055000	Pbr024753.1
Ppe-Pp02	Prupe.2G055800	Pbr024751.1
Ppe-Pp02	Prupe.2G056800	Pbr024746.1
Ppe-Pp02	Prupe.2G056900	Pbr024745.1
Ppe-Pp02	Prupe.2G058000	Pbr024743.1
Ppe-Pp02	Prupe.2G058200	Pbr024742.1
Ppe-Pp02	Prupe.2G058300	Pbr024741.1
Ppe-Pp02	Prupe.2G058800	Pbr024738.1
Ppe-Pp02	Prupe.2G060300	Pbr024731.1
Ppe-Pp02	Prupe.2G061000	Pbr024729.1
Ppe-Pp02	Prupe.2G061100	Pbr024722.1
Ppe-Pp02	Prupe.2G061200	Pbr024721.1
Ppe-Pp02	Prupe.2G061300	Pbr024720.1
Ppe-Pp02	Prupe.2G061800	Pbr024716.1
Ppe-Pp02	Prupe.2G063900	Pbr024704.1
Ppe-Pp02	Prupe.2G064100	Pbr024703.1
Ppe-Pp02	Prupe.2G064200	Pbr024702.2
Ppe-Pp02	Prupe.2G065200	Pbr024701.2
Ppe-Pp02	Prupe.2G065600	Pbr033385.2
Ppe-Pp02	Prupe.2G065900	Pbr024682.1
Ppe-Pp02	Prupe.2G066100	Pbr024691.1
Ppe-Pp02	Prupe.2G066200	Pbr024692.2
Ppe-Pp02	Prupe.2G067300	Pbr024694.1
Ppe-Pp02	Prupe.2G069600	Pbr024697.1
Ppe-Pp02	Prupe.2G069900	Pbr024700.1
Ppe-Pp02	Prupe.2G070100	Pbr024699.1
Ppe-Pp02	Prupe.2G070600	Pbr033383.1
Ppe-Pp02	Prupe.2G071200	Pbr033382.2
Ppe-Pp02	Prupe.2G071400	Pbr033380.1
Ppe-Pp02	Prupe.2G071900	Pbr033378.1
Ppe-Pp02	Prupe.2G072000	Pbr033375.1
Ppe-Pp02	Prupe.2G072100	Pbr033374.1
Ppe-Pp02	Prupe.2G072900	Pbr033373.1
Ppe-Pp02	Prupe.2G073600	Pbr033372.1
Ppe-Pp02	Prupe.2G074400	Pbr033370.1
Ppe-Pp02	Prupe.2G074600	Pbr033369.1
Ppe-Pp02	Prupe.2G074800	Pbr033366.1
Ppe-Pp02	Prupe.2G075100	Pbr033365.1
Ppe-Pp02	Prupe.2G085400		Pbr027617.1
Ppe-Pp02	Prupe.2G085600		Pbr027616.1
Ppe-Pp02	Prupe.2G086100		Pbr027613.1
Ppe-Pp02	Prupe.2G086200		Pbr027612.1
Ppe-Pp02	Prupe.2G086300		Pbr027611.1
Ppe-Pp02	Prupe.2G086500		Pbr027610.1
Ppe-Pp02	Prupe.2G086600		Pbr027609.1
Ppe-Pp02	Prupe.2G090600		Pbr040804.1
Ppe-Pp02	Prupe.2G090700		Pbr040803.1
Ppe-Pp02	Prupe.2G091100		Pbr040798.1
Ppe-Pp02	Prupe.2G091200		Pbr040797.1
Ppe-Pp02	Prupe.2G091600		Pbr040794.1
Ppe-Pp02	Prupe.2G091700		Pbr040787.1
Ppe-Pp02	Prupe.2G091800		Pbr040786.1
Ppe-Pp02	Prupe.2G091900		Pbr040785.1
Ppe-Pp02	Prupe.2G093900		Pbr040783.1
Ppe-Pp02	Prupe.2G094500		Pbr040777.1
Ppe-Pp02	Prupe.2G094700	Pbr003443.1	Pbr040776.1
Ppe-Pp02	Prupe.2G095000		Pbr040775.1
Ppe-Pp02	Prupe.2G095100	Pbr003445.1	Pbr040773.1
Ppe-Pp02	Prupe.2G095400	Pbr016676.1	Pbr040771.1
Ppe-Pp02	Prupe.2G096300	Pbr016679.1
Ppe-Pp02	Prupe.2G096500	Pbr016680.1	Pbr040767.1
Ppe-Pp02	Prupe.2G096600	Pbr016681.1	Pbr040766.1
Ppe-Pp02	Prupe.2G096700		Pbr040765.1
Ppe-Pp02	Prupe.2G096900	Pbr016682.1	Pbr040763.1
Ppe-Pp02	Prupe.2G097100		Pbr040762.1
Ppe-Pp02	Prupe.2G097300		Pbr040758.1
Ppe-Pp02	Prupe.2G097900	Pbr016690.1
Ppe-Pp02	Prupe.2G098000	Pbr016691.1	Pbr040757.1
Ppe-Pp02	Prupe.2G098100	Pbr016692.1	Pbr040756.1
Ppe-Pp02	Prupe.2G098200		Pbr040753.1
Ppe-Pp02	Prupe.2G098800	Pbr016693.1	Pbr040749.1
Ppe-Pp02	Prupe.2G099200	Pbr016694.1
Ppe-Pp02	Prupe.2G100000	Pbr016699.1	Pbr040743.1
Ppe-Pp02	Prupe.2G100800	Pbr016702.1	Pbr040742.1
Ppe-Pp02	Prupe.2G101300		Pbr040740.1
Ppe-Pp02	Prupe.2G101800		Pbr040737.1
Ppe-Pp02	Prupe.2G101900		Pbr040736.1
Ppe-Pp02	Prupe.2G102300		Pbr040734.1
Ppe-Pp02	Prupe.2G102900		Pbr040732.1
Ppe-Pp02	Prupe.2G104100	Pbr033526.1	Pbr040729.1
Ppe-Pp02	Prupe.2G104300	Pbr033524.1
Ppe-Pp02	Prupe.2G104800	Pbr033523.1	Pbr040726.1
Ppe-Pp02	Prupe.2G105000		Pbr040725.1
Ppe-Pp02	Prupe.2G106000	Pbr033520.1	Pbr040722.1
Ppe-Pp02	Prupe.2G106200	Pbr033518.1	Pbr040718.1
Ppe-Pp02	Prupe.2G106300	Pbr033517.1
Ppe-Pp02	Prupe.2G106900		Pbr042914.1
Ppe-Pp02	Prupe.2G107000		Pbr040715.1
Ppe-Pp02	Prupe.2G107600		Pbr040713.1
Ppe-Pp02	Prupe.2G107900		Pbr040711.1
Ppe-Pp02	Prupe.2G108800	Pbr020632.1
Ppe-Pp02	Prupe.2G109600	Pbr020630.1
Ppe-Pp02	Prupe.2G110400	Pbr020625.1
Ppe-Pp02	Prupe.2G110600	Pbr020624.1
Ppe-Pp02	Prupe.2G110700	Pbr020623.1
Ppe-Pp02	Prupe.2G110800	Pbr020622.1
Ppe-Pp02	Prupe.2G111200	Pbr020621.1
Ppe-Pp02	Prupe.2G112000	Pbr020618.1
Ppe-Pp02	Prupe.2G112100	Pbr020617.1
Ppe-Pp02	Prupe.2G112200	Pbr020615.1
Ppe-Pp02	Prupe.2G112300	Pbr020614.1
Ppe-Pp02	Prupe.2G114100	Pbr020609.1
Ppe-Pp02	Prupe.2G114600	Pbr020604.2
Ppe-Pp02	Prupe.2G114700	Pbr020603.1
Ppe-Pp02	Prupe.2G114900	Pbr020602.1
Ppe-Pp02	Prupe.2G118600	Pbr018446.1
Ppe-Pp02	Prupe.2G119000	Pbr018439.1
Ppe-Pp02	Prupe.2G120400	Pbr018426.1
Ppe-Pp02	Prupe.2G121000		Pbr003529.1
Ppe-Pp02	Prupe.2G121100	Pbr018423.1
Ppe-Pp02	Prupe.2G121200	Pbr018422.1
Ppe-Pp02	Prupe.2G121600	Pbr018421.1
Ppe-Pp02	Prupe.2G121700	Pbr018419.1
Ppe-Pp02	Prupe.2G121900	Pbr018418.1
Ppe-Pp02	Prupe.2G122200	Pbr018414.1
Ppe-Pp02	Prupe.2G122400	Pbr018412.1
Ppe-Pp02	Prupe.2G123200	Pbr038562.1
Ppe-Pp02	Prupe.2G124000	Pbr038560.1	Pbr036673.1
Ppe-Pp02	Prupe.2G124100	Pbr038559.1	Pbr036672.1
Ppe-Pp02	Prupe.2G124300	Pbr038557.1
Ppe-Pp02	Prupe.2G124600		Pbr036671.1
Ppe-Pp02	Prupe.2G125500	Pbr038556.1
Ppe-Pp02	Prupe.2G125600	Pbr038555.1
Ppe-Pp02	Prupe.2G125900		Pbr036659.1
Ppe-Pp02	Prupe.2G126000		Pbr003529.1
Ppe-Pp02	Prupe.2G127400		Pbr036666.1
Ppe-Pp02	Prupe.2G128100		Pbr026008.1
Ppe-Pp02	Prupe.2G128200		Pbr026019.1
Ppe-Pp02	Prupe.2G128900		Pbr026014.1
Ppe-Pp02	Prupe.2G129300		Pbr025993.1
Ppe-Pp02	Prupe.2G129400		Pbr026000.1
Ppe-Pp02	Prupe.2G129500		Pbr025990.1
Ppe-Pp02	Prupe.2G129800		Pbr025986.3
Ppe-Pp02	Prupe.2G131100		Pbr016018.1
Ppe-Pp02	Prupe.2G131200		Pbr016027.1
Ppe-Pp02	Prupe.2G131300		Pbr016016.1
Ppe-Pp02	Prupe.2G131700		Pbr016014.1
Ppe-Pp02	Prupe.2G132000		Pbr016009.1
Ppe-Pp02	Prupe.2G132500		Pbr016006.3
Ppe-Pp02	Prupe.2G133000		Pbr016005.1
Ppe-Pp02	Prupe.2G133100		Pbr016004.1
Ppe-Pp02	Prupe.2G133500		Pbr016002.1
Ppe-Pp02	Prupe.2G133600		Pbr015998.3
Ppe-Pp02	Prupe.2G133700		Pbr015997.1
Ppe-Pp02	Prupe.2G133800		Pbr015996.1
Ppe-Pp02	Prupe.2G133900		Pbr015995.1
Ppe-Pp02	Prupe.2G134200		Pbr015994.2
Ppe-Pp02	Prupe.2G134400		Pbr015993.1
Ppe-Pp02	Prupe.2G134500		Pbr015991.1
Ppe-Pp02	Prupe.2G134600		Pbr015989.1
Ppe-Pp02	Prupe.2G134700		Pbr015988.1
Ppe-Pp02	Prupe.2G134800		Pbr015987.1
Ppe-Pp02	Prupe.2G134900		Pbr015985.1
Ppe-Pp02	Prupe.2G135000		Pbr015983.1
Ppe-Pp02	Prupe.2G135200	Pbr026402.2
Ppe-Pp02	Prupe.2G136000	Pbr026401.1
Ppe-Pp02	Prupe.2G136900	Pbr036645.1	Pbr018467.1
Ppe-Pp02	Prupe.2G137000		Pbr018468.1
Ppe-Pp02	Prupe.2G137100		Pbr018469.4
Ppe-Pp02	Prupe.2G137200		Pbr018471.2
Ppe-Pp02	Prupe.2G137300		Pbr018473.1
Ppe-Pp02	Prupe.2G137400		Pbr018474.1
Ppe-Pp02	Prupe.2G138000		Pbr018475.1
Ppe-Pp02	Prupe.2G138100		Pbr018476.1
Ppe-Pp02	Prupe.2G138300		Pbr018478.1
Ppe-Pp02	Prupe.2G138400		Pbr018479.1
Ppe-Pp02	Prupe.2G138500		Pbr018484.1
Ppe-Pp02	Prupe.2G138600		Pbr018485.1
Ppe-Pp02	Prupe.2G139900		Pbr018488.1
Ppe-Pp02	Prupe.2G140000		Pbr018489.1
Ppe-Pp02	Prupe.2G140200	Pbr041137.1	Pbr018491.1
Ppe-Pp02	Prupe.2G140400	Pbr041135.1	Pbr018492.1
Ppe-Pp02	Prupe.2G140500	Pbr041134.1	Pbr018493.2
Ppe-Pp02	Prupe.2G140600	Pbr007826.1	Pbr018494.1
Ppe-Pp02	Prupe.2G143800		Pbr035017.1
Ppe-Pp02	Prupe.2G144000	Pbr029174.1
Ppe-Pp02	Prupe.2G144100	Pbr029175.1
Ppe-Pp02	Prupe.2G144300	Pbr029178.1
Ppe-Pp02	Prupe.2G144600	Pbr029180.1
Ppe-Pp02	Prupe.2G144900	Pbr029182.1
Ppe-Pp02	Prupe.2G145100	Pbr029183.1
Ppe-Pp02	Prupe.2G146300	Pbr023343.1
Ppe-Pp02	Prupe.2G146400	Pbr023344.1
Ppe-Pp02	Prupe.2G146500	Pbr023348.1
Ppe-Pp02	Prupe.2G146800	Pbr023349.1
Ppe-Pp02	Prupe.2G146900	Pbr023350.1
Ppe-Pp02	Prupe.2G147000	Pbr023352.1
Ppe-Pp02	Prupe.2G147100	Pbr023353.1
Ppe-Pp02	Prupe.2G147200	Pbr023354.1
Ppe-Pp02	Prupe.2G147300	Pbr023355.1
Ppe-Pp02	Prupe.2G147400	Pbr023356.1
Ppe-Pp02	Prupe.2G147500	Pbr023357.1
Ppe-Pp02	Prupe.2G147600	Pbr023358.1
Ppe-Pp02	Prupe.2G147700	Pbr023359.1
Ppe-Pp02	Prupe.2G148100	Pbr023360.1
Ppe-Pp02	Prupe.2G148200	Pbr023362.1
Ppe-Pp02	Prupe.2G148300	Pbr023364.2
Ppe-Pp02	Prupe.2G148900	Pbr023369.1
Ppe-Pp02	Prupe.2G149000	Pbr023370.1
Ppe-Pp02	Prupe.2G149300	Pbr023378.1
Ppe-Pp02	Prupe.2G149400	Pbr023379.1
Ppe-Pp02	Prupe.2G150800	Pbr018799.1
Ppe-Pp02	Prupe.2G150900	Pbr018800.1
Ppe-Pp02	Prupe.2G151000	Pbr018801.2
Ppe-Pp02	Prupe.2G151300	Pbr018803.2
Ppe-Pp02	Prupe.2G151400	Pbr018806.1
Ppe-Pp02	Prupe.2G151500	Pbr018807.1
Ppe-Pp02	Prupe.2G151900	Pbr018808.1
Ppe-Pp02	Prupe.2G152000	Pbr018809.1
Ppe-Pp02	Prupe.2G152200	Pbr018811.1
Ppe-Pp02	Prupe.2G152400	Pbr018812.1
Ppe-Pp02	Prupe.2G152500	Pbr018813.1
Ppe-Pp02	Prupe.2G152600	Pbr018814.1
Ppe-Pp02	Prupe.2G152800	Pbr018816.1
Ppe-Pp02	Prupe.2G152900	Pbr018817.1
Ppe-Pp02	Prupe.2G153000	Pbr018818.1
Ppe-Pp02	Prupe.2G153100	Pbr018819.1
Ppe-Pp02	Prupe.2G153200	Pbr018820.1
Ppe-Pp02	Prupe.2G153600	Pbr018822.1
Ppe-Pp02	Prupe.2G153800	Pbr018823.1
Ppe-Pp02	Prupe.2G153900		Pbr031657.1
Ppe-Pp02	Prupe.2G154300		Pbr036133.1
Ppe-Pp02	Prupe.2G154500		Pbr036134.1
Ppe-Pp02	Prupe.2G154600		Pbr036135.1
Ppe-Pp02	Prupe.2G154700		Pbr036136.1
Ppe-Pp02	Prupe.2G154900		Pbr036137.1
Ppe-Pp02	Prupe.2G155000		Pbr036138.1
Ppe-Pp02	Prupe.2G156200		Pbr036143.1
Ppe-Pp02	Prupe.2G156800		Pbr036144.1
Ppe-Pp02	Prupe.2G157000		Pbr031675.1
Ppe-Pp02	Prupe.2G157100		Pbr031674.1
Ppe-Pp02	Prupe.2G157200		Pbr031673.1
Ppe-Pp02	Prupe.2G157300		Pbr031672.1
Ppe-Pp02	Prupe.2G157700		Pbr031666.1
Ppe-Pp02	Prupe.2G157800		Pbr031665.1
Ppe-Pp02	Prupe.2G159400		Pbr031661.1
Ppe-Pp02	Prupe.2G159900		Pbr036131.1
Ppe-Pp02	Prupe.2G160100		Pbr029458.1
Ppe-Pp02	Prupe.2G164500		Pbr041635.2
Ppe-Pp02	Prupe.2G165500		Pbr041637.1
Ppe-Pp02	Prupe.2G167000		Pbr041643.1
Ppe-Pp02	Prupe.2G167200		Pbr041644.1
Ppe-Pp02	Prupe.2G167500		Pbr041645.1
Ppe-Pp02	Prupe.2G168100		Pbr041648.1
Ppe-Pp02	Prupe.2G168200		Pbr041649.1
Ppe-Pp02	Prupe.2G168300		Pbr041650.1
Ppe-Pp02	Prupe.2G169100		Pbr031453.1
Ppe-Pp02	Prupe.2G170100		Pbr031297.3
Ppe-Pp02	Prupe.2G170200		Pbr031296.1
Ppe-Pp02	Prupe.2G170300		Pbr031295.1
Ppe-Pp02	Prupe.2G170400		Pbr031294.1
Ppe-Pp02	Prupe.2G170500		Pbr031293.1
Ppe-Pp02	Prupe.2G171200		Pbr031287.1
Ppe-Pp02	Prupe.2G174200		Pbr007920.1
Ppe-Pp02	Prupe.2G174600		Pbr007922.1
Ppe-Pp02	Prupe.2G174700		Pbr007924.1
Ppe-Pp02	Prupe.2G175200		Pbr007935.1
Ppe-Pp02	Prupe.2G175300		Pbr007936.1
Ppe-Pp02	Prupe.2G175400		Pbr007937.1
Ppe-Pp02	Prupe.2G175700		Pbr007938.1
Ppe-Pp02	Prupe.2G175800		Pbr007939.1
Ppe-Pp02	Prupe.2G176300		Pbr007943.1
Ppe-Pp02	Prupe.2G177200		Pbr007948.1
Ppe-Pp02	Prupe.2G179200		Pbr029449.1
Ppe-Pp02	Prupe.2G179500	Pbr021027.1
Ppe-Pp02	Prupe.2G179600	Pbr021028.1	Pbr029452.2
Ppe-Pp02	Prupe.2G179700	Pbr021029.1	Pbr029453.1
Ppe-Pp02	Prupe.2G179800	Pbr021030.1	Pbr029454.1
Ppe-Pp02	Prupe.2G181300	Pbr021031.1	Pbr029455.1
Ppe-Pp02	Prupe.2G181400		Pbr029456.1
Ppe-Pp02	Prupe.2G181700	Pbr021032.2
Ppe-Pp02	Prupe.2G181800	Pbr021033.1
Ppe-Pp02	Prupe.2G181900	Pbr021034.1
Ppe-Pp02	Prupe.2G182000	Pbr021035.1
Ppe-Pp02	Prupe.2G182400	Pbr021038.1
Ppe-Pp02	Prupe.2G183300		Pbr021833.1
Ppe-Pp02	Prupe.2G184100	Pbr021060.1
Ppe-Pp02	Prupe.2G185500	Pbr027462.1
Ppe-Pp02	Prupe.2G185600	Pbr027461.1
Ppe-Pp02	Prupe.2G185700	Pbr027458.1
Ppe-Pp02	Prupe.2G186100	Pbr027456.1
Ppe-Pp02	Prupe.2G191400	Pbr018376.1
Ppe-Pp02	Prupe.2G192000	Pbr018378.1
Ppe-Pp02	Prupe.2G192700	Pbr018385.1
Ppe-Pp02	Prupe.2G193500	Pbr018394.1
Ppe-Pp02	Prupe.2G193600	Pbr018395.1
Ppe-Pp02	Prupe.2G193800	Pbr018397.1
Ppe-Pp02	Prupe.2G193900	Pbr018398.1
Ppe-Pp02	Prupe.2G194000	Pbr018399.1
Ppe-Pp02	Prupe.2G194300	Pbr007830.1
Ppe-Pp02	Prupe.2G195100	Pbr018409.1
Ppe-Pp02	Prupe.2G195400	Pbr007821.1
Ppe-Pp02	Prupe.2G195600	Pbr007818.5
Ppe-Pp02	Prupe.2G196100	Pbr007814.1
Ppe-Pp02	Prupe.2G196200	Pbr007813.2
Ppe-Pp02	Prupe.2G196400	Pbr007812.1
Ppe-Pp02	Prupe.2G197000	Pbr007805.1
Ppe-Pp02	Prupe.2G197500	Pbr007801.1
Ppe-Pp02	Prupe.2G197700	Pbr007800.1
Ppe-Pp02	Prupe.2G197800	Pbr007799.1
Ppe-Pp02	Prupe.2G198700	Pbr007794.1
Ppe-Pp02	Prupe.2G198800	Pbr007793.1
Ppe-Pp02	Prupe.2G220000	Pbr022082.1
Ppe-Pp02	Prupe.2G220200	Pbr022085.1
Ppe-Pp02	Prupe.2G220800	Pbr022096.1	Pbr032263.1
Ppe-Pp02	Prupe.2G221200		Pbr032266.1
Ppe-Pp02	Prupe.2G221600		Pbr032269.1
Ppe-Pp02	Prupe.2G221900		Pbr032272.1
Ppe-Pp02	Prupe.2G222100		Pbr032274.1
Ppe-Pp02	Prupe.2G222200		Pbr032275.1
Ppe-Pp02	Prupe.2G223600		Pbr032277.1
Ppe-Pp02	Prupe.2G224500		Pbr026488.1
Ppe-Pp02	Prupe.2G224600		Pbr026487.1
Ppe-Pp02	Prupe.2G224700		Pbr026486.1
Ppe-Pp02	Prupe.2G224900		Pbr026483.1
Ppe-Pp02	Prupe.2G227400		Pbr026454.1
Ppe-Pp02	Prupe.2G228000		Pbr026452.2
Ppe-Pp02	Prupe.2G228100		Pbr026451.1
Ppe-Pp02	Prupe.2G229000		Pbr026445.1
Ppe-Pp02	Prupe.2G229100		Pbr026444.2
Ppe-Pp02	Prupe.2G229400		Pbr032329.1
Ppe-Pp02	Prupe.2G230000		Pbr032336.1
Ppe-Pp02	Prupe.2G230700		Pbr032342.1
Ppe-Pp02	Prupe.2G231200		Pbr032343.1
Ppe-Pp02	Prupe.2G231400		Pbr032344.1
Ppe-Pp02	Prupe.2G231600		Pbr032346.2
Ppe-Pp02	Prupe.2G232400		Pbr032351.1
Ppe-Pp02	Prupe.2G233300		Pbr032359.1
Ppe-Pp02	Prupe.2G233400		Pbr032360.1
Ppe-Pp02	Prupe.2G233700	Pbr009352.1
Ppe-Pp02	Prupe.2G234200	Pbr009354.1
Ppe-Pp02	Prupe.2G234300		Pbr032367.1
Ppe-Pp02	Prupe.2G234600	Pbr009364.1
Ppe-Pp02	Prupe.2G234700	Pbr009365.1
Ppe-Pp02	Prupe.2G235200	Pbr009368.1	Pbr032368.1
Ppe-Pp02	Prupe.2G235300	Pbr009369.1	Pbr032369.1
Ppe-Pp02	Prupe.2G235800	Pbr009375.1	Pbr032375.1
Ppe-Pp02	Prupe.2G235900	Pbr009376.1	Pbr032376.1
Ppe-Pp02	Prupe.2G236300		Pbr032379.1
Ppe-Pp02	Prupe.2G236400	Pbr009380.1	Pbr032380.1
Ppe-Pp02	Prupe.2G236800	Pbr009383.1	Pbr042849.1
Ppe-Pp02	Prupe.2G237400	Pbr009387.1
Ppe-Pp02	Prupe.2G237500	Pbr009388.1	Pbr032386.3
Ppe-Pp02	Prupe.2G237600	Pbr009389.1	Pbr032387.2
Ppe-Pp02	Prupe.2G238000	Pbr009391.1	Pbr032391.1
Ppe-Pp02	Prupe.2G238400	Pbr009397.1
Ppe-Pp02	Prupe.2G243100	Pbr009440.2
Ppe-Pp02	Prupe.2G245400	Pbr009475.1
Ppe-Pp02	Prupe.2G245700	Pbr009476.1
Ppe-Pp02	Prupe.2G246100	Pbr009481.1
Ppe-Pp02	Prupe.2G246400	Pbr009482.1
Ppe-Pp02	Prupe.2G246600	Pbr009485.1
Ppe-Pp02	Prupe.2G247900	Pbr009499.1
Ppe-Pp02	Prupe.2G248000	Pbr009500.1
Ppe-Pp02	Prupe.2G248300	Pbr009508.1
Ppe-Pp02	Prupe.2G248700	Pbr009515.1	Pbr010893.1
Ppe-Pp02	Prupe.2G249000	Pbr009518.1	Pbr010896.1
Ppe-Pp02	Prupe.2G249100	Pbr009519.1	Pbr010897.1
Ppe-Pp02	Prupe.2G249200	Pbr009520.1	Pbr010898.1
Ppe-Pp02	Prupe.2G249300	Pbr009521.1
Ppe-Pp02	Prupe.2G249400	Pbr009522.1	Pbr010899.1
Ppe-Pp02	Prupe.2G249700	Pbr009524.1
Ppe-Pp02	Prupe.2G249800	Pbr009525.1
Ppe-Pp02	Prupe.2G250200		Pbr010904.1
Ppe-Pp02	Prupe.2G250500	Pbr009531.1	Pbr010907.1
Ppe-Pp02	Prupe.2G251500		Pbr010916.1
Ppe-Pp02	Prupe.2G252000		Pbr010917.1
Ppe-Pp02	Prupe.2G252400		Pbr010921.1
Ppe-Pp02	Prupe.2G252600	Pbr009541.1	Pbr010922.1
Ppe-Pp02	Prupe.2G252900	Pbr009543.1
Ppe-Pp02	Prupe.2G253000	Pbr009544.1	Pbr010923.1
Ppe-Pp02	Prupe.2G253100	Pbr009545.1	Pbr010925.1
Ppe-Pp02	Prupe.2G253300	Pbr009548.1	Pbr010928.1
Ppe-Pp02	Prupe.2G253400	Pbr009550.1	Pbr010929.1
Ppe-Pp02	Prupe.2G253500	Pbr009551.1	Pbr010930.1
Ppe-Pp02	Prupe.2G253600	Pbr009553.1	Pbr010931.1
Ppe-Pp02	Prupe.2G254100	Pbr009555.1	Pbr010933.1
Ppe-Pp02	Prupe.2G254200	Pbr009556.1	Pbr010934.1
Ppe-Pp02	Prupe.2G254300	Pbr009557.1	Pbr010935.1
Ppe-Pp02	Prupe.2G254500	Pbr009558.1
Ppe-Pp02	Prupe.2G255000		Pbr010937.1
Ppe-Pp02	Prupe.2G255100	Pbr009559.2	Pbr010938.1
Ppe-Pp02	Prupe.2G255200	Pbr009560.1	Pbr010939.1
Ppe-Pp02	Prupe.2G255400	Pbr009561.1
Ppe-Pp02	Prupe.2G256400	Pbr009566.1	Pbr010945.1
Ppe-Pp02	Prupe.2G256500	Pbr009567.2	Pbr010946.1
Ppe-Pp02	Prupe.2G256800		Pbr010948.1
Ppe-Pp02	Prupe.2G257900		Pbr010959.1
Ppe-Pp02	Prupe.2G258200		Pbr010961.2
Ppe-Pp02	Prupe.2G258400		Pbr010962.1
Ppe-Pp02	Prupe.2G259200		Pbr010966.1
Ppe-Pp02	Prupe.2G259500		Pbr010967.3
Ppe-Pp02	Prupe.2G259700		Pbr010968.1
Ppe-Pp02	Prupe.2G266200		Pbr002903.1
Ppe-Pp02	Prupe.2G266300		Pbr002902.1
Ppe-Pp02	Prupe.2G269600		Pbr002866.1
Ppe-Pp02	Prupe.2G269700		Pbr002865.1
Ppe-Pp02	Prupe.2G269800		Pbr002864.1
Ppe-Pp02	Prupe.2G269900		Pbr002863.1
Ppe-Pp02	Prupe.2G270300		Pbr002862.1
Ppe-Pp02	Prupe.2G270700		Pbr002858.3
Ppe-Pp02	Prupe.2G271100		Pbr002851.1
Ppe-Pp02	Prupe.2G271200		Pbr002850.1
Ppe-Pp02	Prupe.2G271300		Pbr002849.1
Ppe-Pp02	Prupe.2G272100	Pbr015695.1
Ppe-Pp02	Prupe.2G272200	Pbr015696.1
Ppe-Pp02	Prupe.2G272300	Pbr015697.1
Ppe-Pp02	Prupe.2G272700	Pbr015700.1
Ppe-Pp02	Prupe.2G272800	Pbr015701.1
Ppe-Pp02	Prupe.2G273000	Pbr015702.1
Ppe-Pp02	Prupe.2G273100	Pbr015703.1
Ppe-Pp02	Prupe.2G273200	Pbr015704.1
Ppe-Pp02	Prupe.2G273300	Pbr015705.1
Ppe-Pp02	Prupe.2G273400	Pbr015706.1
Ppe-Pp02	Prupe.2G273500	Pbr015707.1
Ppe-Pp02	Prupe.2G276900	Pbr017502.1
Ppe-Pp02	Prupe.2G277000	Pbr017503.1
Ppe-Pp02	Prupe.2G277200	Pbr017507.1
Ppe-Pp02	Prupe.2G277400	Pbr017509.1
Ppe-Pp02	Prupe.2G277600	Pbr017511.1
Ppe-Pp02	Prupe.2G277700	Pbr017512.1
Ppe-Pp02	Prupe.2G277800	Pbr017514.1
Ppe-Pp02	Prupe.2G277900	Pbr017515.1
Ppe-Pp02	Prupe.2G278000	Pbr017516.1
Ppe-Pp02	Prupe.2G278100	Pbr017517.1
Ppe-Pp02	Prupe.2G278200	Pbr017518.1
Ppe-Pp02	Prupe.2G278900	Pbr015756.2
Ppe-Pp02	Prupe.2G280000	Pbr017529.1
Ppe-Pp02	Prupe.2G280100	Pbr017533.1
Ppe-Pp02	Prupe.2G280200	Pbr017534.1
Ppe-Pp02	Prupe.2G280500	Pbr015765.2
Ppe-Pp02	Prupe.2G280600	Pbr017535.1
Ppe-Pp02	Prupe.2G280700	Pbr017536.1
Ppe-Pp02	Prupe.2G280800	Pbr017537.1
Ppe-Pp02	Prupe.2G281100	Pbr017538.1
Ppe-Pp02	Prupe.2G282400	Pbr017552.1
Ppe-Pp02	Prupe.2G282500	Pbr017553.1
Ppe-Pp02	Prupe.2G282700	Pbr017554.2
Ppe-Pp02	Prupe.2G282900	Pbr017555.1
Ppe-Pp02	Prupe.2G283000	Pbr017557.1
Ppe-Pp02	Prupe.2G283600	Pbr041609.1
Ppe-Pp02	Prupe.2G283700	Pbr036088.1
Ppe-Pp02	Prupe.2G283900	Pbr036087.1
Ppe-Pp02	Prupe.2G284000	Pbr036086.1
Ppe-Pp02	Prupe.2G284100	Pbr036085.1
Ppe-Pp02	Prupe.2G284200	Pbr036084.1
Ppe-Pp02	Prupe.2G284300	Pbr036083.1
Ppe-Pp02	Prupe.2G285500	Pbr036078.1
Ppe-Pp02	Prupe.2G286800		Pbr013897.1
Ppe-Pp02	Prupe.2G286900		Pbr013898.2
Ppe-Pp02	Prupe.2G287100	Pbr032790.1	Pbr013899.1
Ppe-Pp02	Prupe.2G287200		Pbr013900.1
Ppe-Pp02	Prupe.2G287400	Pbr032789.1	Pbr013901.1
Ppe-Pp02	Prupe.2G287700	Pbr032786.1	Pbr013903.1
Ppe-Pp02	Prupe.2G287900	Pbr032785.1	Pbr013905.1
Ppe-Pp02	Prupe.2G288100	Pbr032783.1	Pbr013907.1
Ppe-Pp02	Prupe.2G288600	Pbr032780.1	Pbr013910.1
Ppe-Pp02	Prupe.2G288700	Pbr032779.1	Pbr013911.1
Ppe-Pp02	Prupe.2G288900	Pbr032769.1	Pbr013918.1
Ppe-Pp02	Prupe.2G289100	Pbr032767.1
Ppe-Pp02	Prupe.2G289200		Pbr013921.1
Ppe-Pp02	Prupe.2G289300	Pbr032766.2	Pbr013922.1
Ppe-Pp02	Prupe.2G289400	Pbr032765.1	Pbr013923.1
Ppe-Pp02	Prupe.2G289500	Pbr032764.1	Pbr013924.1
Ppe-Pp02	Prupe.2G289600	Pbr032762.1	Pbr013927.1
Ppe-Pp02	Prupe.2G289700	Pbr032761.1	Pbr013928.1
Ppe-Pp02	Prupe.2G289800	Pbr032760.1	Pbr013929.1
Ppe-Pp02	Prupe.2G290000	Pbr032759.1
Ppe-Pp02	Prupe.2G290100	Pbr032758.1	Pbr013932.1
Ppe-Pp02	Prupe.2G290200	Pbr032757.1	Pbr013933.1
Ppe-Pp02	Prupe.2G290300		Pbr013935.1
Ppe-Pp02	Prupe.2G290400		Pbr013936.1
Ppe-Pp02	Prupe.2G290900		Pbr013944.1
Ppe-Pp02	Prupe.2G292200		Pbr013954.1
Ppe-Pp02	Prupe.2G292300		Pbr013955.1
Ppe-Pp02	Prupe.2G292400		Pbr013956.1
Ppe-Pp02	Prupe.2G292500		Pbr013957.1
Ppe-Pp02	Prupe.2G292600		Pbr013958.1
Ppe-Pp02	Prupe.2G292700		Pbr013959.1
Ppe-Pp02	Prupe.2G293000	Pbr031299.1	Pbr013962.1
Ppe-Pp02	Prupe.2G293300		Pbr013964.1
Ppe-Pp02	Prupe.2G293400	Pbr031302.1	Pbr013965.1
Ppe-Pp02	Prupe.2G293500	Pbr031304.1	Pbr013966.1
Ppe-Pp02	Prupe.2G293600	Pbr031305.1
Ppe-Pp02	Prupe.2G293700	Pbr031306.1	Pbr013968.1
Ppe-Pp02	Prupe.2G293800	Pbr031307.1	Pbr013969.1
Ppe-Pp02	Prupe.2G294100	Pbr031310.1	Pbr013972.1
Ppe-Pp02	Prupe.2G294300	Pbr031314.1	Pbr013974.1
Ppe-Pp02	Prupe.2G294400	Pbr031315.1	Pbr013975.1
Ppe-Pp02	Prupe.2G294500	Pbr031316.1	Pbr035382.1
Ppe-Pp02	Prupe.2G294700	Pbr031318.1	Pbr013978.1
Ppe-Pp02	Prupe.2G295000	Pbr031321.1
Ppe-Pp02	Prupe.2G295100	Pbr031322.1
Ppe-Pp02	Prupe.2G295200		Pbr035370.1
Ppe-Pp02	Prupe.2G295300	Pbr031325.1	Pbr035369.1
Ppe-Pp02	Prupe.2G295500	Pbr031326.2	Pbr035368.1
Ppe-Pp02	Prupe.2G295600	Pbr031327.1
Ppe-Pp02	Prupe.2G295700	Pbr031328.1	Pbr035365.1
Ppe-Pp02	Prupe.2G295900	Pbr031333.1	Pbr035363.1
Ppe-Pp02	Prupe.2G296000		Pbr035362.1
Ppe-Pp02	Prupe.2G296100	Pbr031337.1	Pbr035361.1
Ppe-Pp02	Prupe.2G296200	Pbr031338.1	Pbr035360.1
Ppe-Pp02	Prupe.2G296700	Pbr031340.1	Pbr035358.1
Ppe-Pp02	Prupe.2G296900	Pbr031341.1	Pbr035357.1
Ppe-Pp02	Prupe.2G297000		Pbr035356.1
Ppe-Pp02	Prupe.2G297200	Pbr031342.1
Ppe-Pp02	Prupe.2G297300	Pbr031343.1	Pbr035355.1
Ppe-Pp02	Prupe.2G297400	Pbr031344.1
Ppe-Pp02	Prupe.2G297500		Pbr035354.1
Ppe-Pp02	Prupe.2G297600	Pbr031345.1	Pbr035353.1
Ppe-Pp02	Prupe.2G297900	Pbr031346.2	Pbr035350.1
Ppe-Pp02	Prupe.2G298100	Pbr031348.2
Ppe-Pp02	Prupe.2G298200	Pbr031349.1
Ppe-Pp02	Prupe.2G298300	Pbr031351.1
Ppe-Pp02	Prupe.2G298400	Pbr031352.1
Ppe-Pp02	Prupe.2G298500	Pbr031353.1
Ppe-Pp02	Prupe.2G299400	Pbr018647.1
Ppe-Pp02	Prupe.2G300800	Pbr018657.1
Ppe-Pp02	Prupe.2G301100	Pbr018659.1
Ppe-Pp02	Prupe.2G301200	Pbr018660.1
Ppe-Pp02	Prupe.2G301300	Pbr018661.1
Ppe-Pp02	Prupe.2G301500	Pbr018663.1
Ppe-Pp02	Prupe.2G308400	Pbr013614.1
Ppe-Pp02	Prupe.2G308600	Pbr013612.1
Ppe-Pp02	Prupe.2G309000	Pbr013602.1
Ppe-Pp02	Prupe.2G309200	Pbr013601.1
Ppe-Pp02	Prupe.2G309300	Pbr013600.1
Ppe-Pp02	Prupe.2G309400	Pbr013598.1
Ppe-Pp02	Prupe.2G309500	Pbr013597.1
Ppe-Pp02	Prupe.2G313200	Pbr013562.1
Ppe-Pp02	Prupe.2G313600	Pbr013561.1
Ppe-Pp02	Prupe.2G313700	Pbr013560.1
Ppe-Pp02	Prupe.2G314000	Pbr013556.1
Ppe-Pp02	Prupe.2G314100	Pbr013555.1
Ppe-Pp02	Prupe.2G314300	Pbr013554.1
Ppe-Pp02	Prupe.2G314600	Pbr013551.1	Pbr040093.1
Ppe-Pp02	Prupe.2G314700		Pbr040092.1
Ppe-Pp02	Prupe.2G315000	Pbr013544.1	Pbr040087.1
Ppe-Pp02	Prupe.2G315300	Pbr013541.1	Pbr040084.1
Ppe-Pp02	Prupe.2G315600		Pbr040082.1
Ppe-Pp02	Prupe.2G315900	Pbr013537.1	Pbr040080.1
Ppe-Pp02	Prupe.2G316300	Pbr042709.1	Pbr040076.1
Ppe-Pp02	Prupe.2G316400	Pbr013534.1
Ppe-Pp02	Prupe.2G316500		Pbr040075.1
Ppe-Pp02	Prupe.2G316900	Pbr013532.1	Pbr040073.1
Ppe-Pp02	Prupe.2G317300	Pbr013529.1	Pbr040070.1
Ppe-Pp02	Prupe.2G317400	Pbr013528.1	Pbr040069.1
Ppe-Pp02	Prupe.2G317700	Pbr013526.1	Pbr040066.1
Ppe-Pp02	Prupe.2G317800	Pbr013525.1	Pbr040065.1
Ppe-Pp02	Prupe.2G318200	Pbr013522.1	Pbr040062.2
Ppe-Pp02	Prupe.2G318800		Pbr040057.1
Ppe-Pp02	Prupe.2G318900	Pbr013518.1	Pbr040056.1
Ppe-Pp02	Prupe.2G319100	Pbr013516.2	Pbr040054.1
Ppe-Pp02	Prupe.2G319200	Pbr013515.1	Pbr040053.1
Ppe-Pp02	Prupe.2G319500	Pbr013514.1	Pbr040050.1
Ppe-Pp02	Prupe.2G319600	Pbr013513.1	Pbr040048.1
Ppe-Pp02	Prupe.2G320000		Pbr040033.1
Ppe-Pp02	Prupe.2G320100	Pbr013507.1	Pbr040032.1
Ppe-Pp02	Prupe.2G320200	Pbr013505.1	Pbr040031.1
Ppe-Pp02	Prupe.2G320500	Pbr013503.1
Ppe-Pp02	Prupe.2G320900	Pbr013500.1
Ppe-Pp02	Prupe.2G321100	Pbr013498.1
Ppe-Pp02	Prupe.2G321200	Pbr013497.1	Pbr040024.1
Ppe-Pp02	Prupe.2G321300	Pbr013496.1	Pbr040023.1
Ppe-Pp02	Prupe.2G321400	Pbr013488.1	Pbr040022.1
Ppe-Pp02	Prupe.2G321500	Pbr013487.1	Pbr040021.1
Ppe-Pp02	Prupe.2G321600		Pbr040020.3
Ppe-Pp02	Prupe.2G321800	Pbr013486.1	Pbr040017.1
Ppe-Pp02	Prupe.2G321900	Pbr013485.1	Pbr040016.1
Ppe-Pp02	Prupe.2G322100	Pbr013484.1	Pbr040015.2
Ppe-Pp02	Prupe.2G322200	Pbr013483.2	Pbr040014.1
Ppe-Pp02	Prupe.2G322400	Pbr013480.1	Pbr040011.1
Ppe-Pp02	Prupe.2G322500	Pbr013479.1	Pbr040010.2
Ppe-Pp02	Prupe.2G322600	Pbr013478.1
Ppe-Pp02	Prupe.2G322700	Pbr013476.1	Pbr040008.1
Ppe-Pp02	Prupe.2G322900	Pbr013475.1	Pbr042911.1
Ppe-Pp02	Prupe.2G323000		Pbr042910.1
Ppe-Pp02	Prupe.2G323100	Pbr013474.1	Pbr040006.1
Ppe-Pp02	Prupe.2G323200	Pbr013473.1	Pbr040005.1
Ppe-Pp02	Prupe.2G323300	Pbr013471.2	Pbr040004.1
Ppe-Pp02	Prupe.2G323400	Pbr013470.1	Pbr040000.1
Ppe-Pp02	Prupe.2G323500	Pbr013469.1	Pbr039999.1
Ppe-Pp02	Prupe.2G323700	Pbr013466.3	Pbr039997.1
Ppe-Pp02	Prupe.2G323800	Pbr042708.1	Pbr039996.1
Ppe-Pp02	Prupe.2G323900	Pbr013465.2	Pbr039995.1
Ppe-Pp02	Prupe.2G324000	Pbr013464.2	Pbr039994.2
Ppe-Pp02	Prupe.2G324200	Pbr013462.1	Pbr039991.1
Ppe-Pp02	Prupe.2G324300	Pbr013461.1	Pbr039990.1
Ppe-Pp02	Prupe.2G324400	Pbr013460.1	Pbr039989.1
Ppe-Pp02	Prupe.2G324500		Pbr039988.1
Ppe-Pp02	Prupe.2G324600	Pbr013459.1	Pbr039987.1
Ppe-Pp02	Prupe.2G324700		Pbr039986.1
Ppe-Pp02	Prupe.2G324800	Pbr013458.1	Pbr039985.1
Ppe-Pp02	Prupe.2G324900		Pbr039984.3
Ppe-Pp02	Prupe.2G325000	Pbr013457.1
Ppe-Pp02	Prupe.2G325300	Pbr013453.1	Pbr039979.1
Ppe-Pp02	Prupe.2G325400	Pbr013452.1	Pbr039978.1
Ppe-Pp02	Prupe.2G325500	Pbr013451.1	Pbr039977.1
Ppe-Pp02	Prupe.2G325600	Pbr013450.2	Pbr039976.1
Ppe-Pp02	Prupe.2G325800		Pbr039974.1
Ppe-Pp02	Prupe.2G325900	Pbr013449.1
Ppe-Pp02	Prupe.2G326200	Pbr013446.1	Pbr039973.1
Ppe-Pp02	Prupe.2G326300	Pbr013445.1	Pbr039972.1
[truncated: 5,252 more rows]
